# Supplementary material for: Ion Channel and Ubiquitin Differential Expression during Erythromycin-Induced Anhidrosis in Foals
Source: Animals (Basel). 2021 Nov 25;11(12):3379. doi: 10.3390/ani11123379 (PMC8697959; doi:10.3390/ani11123379)
Supplement: Supplementary file 1 [file animals-11-03379-s001.zip]

Archive with 3 entries (3 files):
- Supplemental Table 1 - Patterson Rosa et al 2021.xlsx
- Supplemental Table 2 - Patterson Rosa et al 2021.xlsx
- Supplemental Figures 1-2.pdf
