# Supplementary material for: Ion Channel and Ubiquitin Differential Expression during Erythromycin-Induced Anhidrosis in Foals
Source: Animals (Basel). 2021 Nov 25;11(12):3379. doi: 10.3390/ani11123379 (PMC8697959; doi:10.3390/ani11123379)
Supplement: Supplementary file 1 [file animals-11-03379-s001.zip › Supplemental Table 1 - Patterson Rosa et al 2021.xlsx]

## Sheet: Sheet1
Supplemental Table 1. Lane demographics and Illumina RNA-seq statistics
Horse Number	Day	Condition	Average Size on Tapestation (bp)	Library size range (bp)	RNA input (ng)	Lane	Reading Frame	Duplicate Reads	Average GC	Length	Failed	M Total Seq	File Name
2	-1	Baseline	631	200-1000	100	1	F	0.975	0.42	101 bp	0.27	16	H2-R1-D2_S3_L001_R1_001_fastq
2	-1	Baseline	631		100	1	R	0.894	0.42	101 bp	0.09	16	H2-R1-D2_S3_L001_R2_001_fastq
2	-1	Baseline	631		100	2	F	0.975	0.42	101 bp	0.18	16.1	H2-R1-D2_S21_L002_R1_001_fastq
2	-1	Baseline	631		100	2	R	0.899	0.42	101 bp	0.09	16.1	H2-R1-D2_S21_L002_R2_001_fastq
2	-1	Baseline	631		100	3	F	0.979	0.43	101 bp	0.18	24.6	H2-R1-D2_S3_L003_R1_001_fastq
2	-1	Baseline	631		100	3	R	0.895	0.43	101 bp	0.09	24.6	H2-R1-D2_S3_L003_R2_001_fastq
2	5	Treatment	569		100	1	F	0.941	0.46	101 bp	0.27	22.9	H2-R1-D8_S8_L001_R1_001_fastq
2	5	Treatment	569		100	1	R	0.874	0.46	101 bp	0.18	22.9	H2-R1-D8_S8_L001_R2_001_fastq
2	5	Treatment	569		100	2	F	0.942	0.46	101 bp	0.18	23.1	H2-R1-D8_S26_L002_R1_001_fastq
2	5	Treatment	569		100	2	R	0.882	0.46	101 bp	0.18	23.1	H2-R1-D8_S26_L002_R2_001_fastq
2	5	Treatment	569		100	3	F	0.887	0.47	101 bp	0.18	8.2	H2-R1-D8_S8_L003_R1_001_fastq
2	5	Treatment	569		100	3	R	0.803	0.47	101 bp	0.18	8.2	H2-R1-D8_S8_L003_R2_001_fastq
2	39	Post-Treatment	538		100	1	F	0.976	0.45	101 bp	0.18	13.9	H2-R1-D42_S5_L001_R1_001_fastq
2	39	Post-Treatment	538		100	1	R	0.913	0.45	101 bp	0.09	13.9	H2-R1-D42_S5_L001_R2_001_fastq
2	39	Post-Treatment	538		100	2	F	0.976	0.45	101 bp	0.09	14.1	H2-R1-D42_S23_L002_R1_001_fastq
2	39	Post-Treatment	538		100	2	R	0.915	0.45	101 bp	0.09	14.1	H2-R1-D42_S23_L002_R2_001_fastq
2	39	Post-Treatment	538		100	3	F	0.982	0.46	101 bp	0.09	28	H2-R1-D42_S5_L003_R1_001_fastq
2	39	Post-Treatment	538		100	3	R	0.923	0.46	101 bp	0.09	28	H2-R1-D42_S5_L003_R2_001_fastq
4	-1	Baseline	635		100	1	F	0.918	0.45	101 bp	0.27	23.9	H4-R3-D2_S7_L001_R1_001_fastq
4	-1	Baseline	635		100	1	R	0.841	0.45	101 bp	0.09	23.9	H4-R3-D2_S7_L001_R2_001_fastq
4	-1	Baseline	635		100	2	F	0.919	0.45	101 bp	0.18	24	H4-R3-D2_S25_L002_R1_001_fastq
4	-1	Baseline	635		100	2	R	0.847	0.45	101 bp	0.09	24	H4-R3-D2_S25_L002_R2_001_fastq
4	-1	Baseline	635		100	3	F	0.791	0.45	101 bp	0.09	5.8	H4-R3-D2_S7_L003_R1_001_fastq
4	-1	Baseline	635		100	3	R	0.688	0.46	101 bp	0.09	5.8	H4-R3-D2_S7_L003_R2_001_fastq
4	5	Treatment	564		100	1	F	0.973	0.47	101 bp	0.18	16.5	H4-R3-D8_S2_L001_R1_001_fastq
4	5	Treatment	564		100	1	R	0.906	0.47	101 bp	0.09	16.5	H4-R3-D8_S2_L001_R2_001_fastq
4	5	Treatment	564		100	2	F	0.973	0.47	101 bp	0.09	16.6	H4-R3-D8_S20_L002_R1_001_fastq
4	5	Treatment	564		100	2	R	0.911	0.47	101 bp	0.09	16.6	H4-R3-D8_S20_L002_R2_001_fastq
4	5	Treatment	564		100	3	F	0.977	0.47	101 bp	0.09	24.3	H4-R3-D8_S2_L003_R1_001_fastq
4	5	Treatment	564		100	3	R	0.907	0.48	101 bp	0.09	24.3	H4-R3-D8_S2_L003_R2_001_fastq
4	39	Post-Treatment	589		100	1	F	0.961	0.48	101 bp	0.27	21.8	H4-R3-D42_S17_L001_R1_001_fastq
4	39	Post-Treatment	589		100	1	R	0.89	0.48	101 bp	0.18	21.8	H4-R3-D42_S17_L001_R2_001_fastq
4	39	Post-Treatment	589		100	2	F	0.961	0.48	101 bp	0.18	22	H4-R3-D42_S35_L002_R1_001_fastq
4	39	Post-Treatment	589		100	2	R	0.895	0.48	101 bp	0.18	22	H4-R3-D42_S35_L002_R2_001_fastq
4	39	Post-Treatment	589		100	3	F	0.941	0.49	101 bp	0.18	10.5	H4-R3-D42_S17_L003_R1_001_fastq
4	39	Post-Treatment	589		100	3	R	0.848	0.5	101 bp	0.18	10.5	H4-R3-D42_S17_L003_R2_001_fastq
6	-1	Baseline	531		100	1	F	0.965	0.49	101 bp	0.27	19.8	H6-R2-D2_S18_L001_R1_001_fastq
6	-1	Baseline	531		100	1	R	0.906	0.49	101 bp	0.18	19.8	H6-R2-D2_S18_L001_R2_001_fastq
6	-1	Baseline	531		100	2	F	0.965	0.49	101 bp	0.18	19.9	H6-R2-D2_S36_L002_R1_001_fastq
6	-1	Baseline	531		100	2	R	0.911	0.49	101 bp	0.18	19.9	H6-R2-D2_S36_L002_R2_001_fastq
6	-1	Baseline	531		100	3	F	0.961	0.5	101 bp	0.18	14.9	H6-R2-D2_S18_L003_R1_001_fastq
6	-1	Baseline	531		100	3	R	0.882	0.5	101 bp	0.18	14.9	H6-R2-D2_S18_L003_R2_001_fastq
6	5	Treatment	483		100	1	F	0.856	0.45	101 bp	0.27	15.6	H6-R2-D8_S16_L001_R1_001_fastq
6	5	Treatment	483		100	1	R	0.806	0.45	101 bp	0.18	15.6	H6-R2-D8_S16_L001_R2_001_fastq
6	5	Treatment	483		100	2	F	0.858	0.45	101 bp	0.18	15.7	H6-R2-D8_S34_L002_R1_001_fastq
6	5	Treatment	483		100	2	R	0.816	0.45	101 bp	0.18	15.7	H6-R2-D8_S34_L002_R2_001_fastq
6	5	Treatment	483		100	3	F	0.897	0.46	101 bp	0.18	24.1	H6-R2-D8_S16_L003_R1_001_fastq
6	5	Treatment	483		100	3	R	0.836	0.46	101 bp	0.18	24.1	H6-R2-D8_S16_L003_R2_001_fastq
6	39	Post-Treatment	570		100	1	F	0.855	0.4	101 bp	0.18	17.1	H6-R2-D42_S9_L001_R1_001_fastq
6	39	Post-Treatment	570		100	1	R	0.785	0.4	101 bp	0.09	17.1	H6-R2-D42_S9_L001_R2_001_fastq
6	39	Post-Treatment	570		100	2	F	0.858	0.4	101 bp	0.09	17.2	H6-R2-D42_S27_L002_R1_001_fastq
6	39	Post-Treatment	570		100	2	R	0.794	0.4	101 bp	0.09	17.2	H6-R2-D42_S27_L002_R2_001_fastq
6	39	Post-Treatment	570		100	3	F	0.871	0.4	101 bp	0.09	20.3	H6-R2-D42_S9_L003_R1_001_fastq
6	39	Post-Treatment	570		100	3	R	0.792	0.4	101 bp	0.09	20.3	H6-R2-D42_S9_L003_R2_001_fastq
8	-1	Baseline	553		100	1	F	0.977	0.45	101 bp	0.18	15.7	H8-R2-D2_S6_L001_R1_001_fastq
8	-1	Baseline	553		100	1	R	0.921	0.45	101 bp	0.09	15.7	H8-R2-D2_S6_L001_R2_001_fastq
8	-1	Baseline	553		100	2	F	0.976	0.45	101 bp	0.09	15.7	H8-R2-D2_S24_L002_R1_001_fastq
8	-1	Baseline	553		100	2	R	0.924	0.45	101 bp	0.09	15.7	H8-R2-D2_S24_L002_R2_001_fastq
8	-1	Baseline	553		100	3	F	0.98	0.46	101 bp	0.09	24.1	H8-R2-D2_S6_L003_R1_001_fastq
8	-1	Baseline	553		100	3	R	0.927	0.46	101 bp	0.09	24.1	H8-R2-D2_S6_L003_R2_001_fastq
8	5	Treatment	545		100	1	F	0.972	0.45	101 bp	0.18	13	H8-R2-D8_S4_L001_R1_001_fastq
8	5	Treatment	545		100	1	R	0.913	0.45	101 bp	0.09	13	H8-R2-D8_S4_L001_R2_001_fastq
8	5	Treatment	545		100	2	F	0.971	0.45	101 bp	0.09	13.2	H8-R2-D8_S22_L002_R1_001_fastq
8	5	Treatment	545		100	2	R	0.917	0.45	101 bp	0.09	13.2	H8-R2-D8_S22_L002_R2_001_fastq
8	5	Treatment	545		100	3	F	0.978	0.45	101 bp	0.09	30.7	H8-R2-D8_S4_L003_R1_001_fastq
8	5	Treatment	545		100	3	R	0.917	0.45	101 bp	0.09	30.7	H8-R2-D8_S4_L003_R2_001_fastq
8	39	Post-Treatment	516		100	1	F	0.916	0.46	101 bp	0.27	19.6	H8-R2-D42_S15_L001_R1_001_fastq
8	39	Post-Treatment	516		100	1	R	0.856	0.46	101 bp	0.18	19.6	H8-R2-D42_S15_L001_R2_001_fastq
8	39	Post-Treatment	516		100	2	F	0.916	0.46	101 bp	0.18	19.7	H8-R2-D42_S33_L002_R1_001_fastq
8	39	Post-Treatment	516		100	2	R	0.862	0.46	101 bp	0.18	19.7	H8-R2-D42_S33_L002_R2_001_fastq
8	39	Post-Treatment	516		100	3	F	0.898	0.47	101 bp	0.18	14.5	H8-R2-D42_S15_L003_R1_001_fastq
8	39	Post-Treatment	516		100	3	R	0.833	0.47	101 bp	0.18	14.5	H8-R2-D42_S15_L003_R2_001_fastq
10	-1	Baseline	518		100	1	F	0.942	0.45	101 bp	0.27	17.2	H10-R3-D2_S12_L001_R1_001_fastq
10	-1	Baseline	518		100	1	R	0.88	0.45	101 bp	0.18	17.2	H10-R3-D2_S12_L001_R2_001_fastq
10	-1	Baseline	518		100	2	F	0.942	0.45	101 bp	0.18	17.3	H10-R3-D2_S30_L002_R1_001_fastq
10	-1	Baseline	518		100	2	R	0.886	0.45	101 bp	0.18	17.3	H10-R3-D2_S30_L002_R2_001_fastq
10	-1	Baseline	518		100	3	F	0.947	0.46	101 bp	0.18	19.4	H10-R3-D2_S12_L003_R1_001_fastq
10	-1	Baseline	518		100	3	R	0.873	0.46	101 bp	0.18	19.4	H10-R3-D2_S12_L003_R2_001_fastq
10	5	Treatment	570		100	1	F	0.955	0.44	101 bp	0.18	20.8	H10-R3-D8_S10_L001_R1_001_fastq
10	5	Treatment	570		100	1	R	0.885	0.44	101 bp	0.09	20.8	H10-R3-D8_S10_L001_R2_001_fastq
10	5	Treatment	570		100	2	F	0.955	0.44	101 bp	0.09	21	H10-R3-D8_S28_L002_R1_001_fastq
10	5	Treatment	570		100	2	R	0.892	0.44	101 bp	0.09	21	H10-R3-D8_S28_L002_R2_001_fastq
10	5	Treatment	570		100	3	F	0.942	0.45	101 bp	0.18	13	H10-R3-D8_S10_L003_R1_001_fastq
10	5	Treatment	570		100	3	R	0.85	0.45	101 bp	0.09	13	H10-R3-D8_S10_L003_R2_001_fastq
10	39	Post-Treatment	555		100	1	F	0.975	0.45	101 bp	0.18	15.8	H10-R3-D42_S1_L001_R1_001_fastq
10	39	Post-Treatment	555		100	1	R	0.918	0.45	101 bp	0.09	15.8	H10-R3-D42_S1_L001_R2_001_fastq
10	39	Post-Treatment	555		100	2	F	0.975	0.45	101 bp	0.09	15.9	H10-R3-D42_S19_L002_R1_001_fastq
10	39	Post-Treatment	555		100	2	R	0.919	0.45	101 bp	0.09	15.9	H10-R3-D42_S19_L002_R2_001_fastq
10	39	Post-Treatment	555		100	3	F	0.978	0.46	101 bp	0.09	24.3	H10-R3-D42_S1_L003_R1_001_fastq
10	39	Post-Treatment	555		100	3	R	0.917	0.45	101 bp	0.09	24.3	H10-R3-D42_S1_L003_R2_001_fastq
12	-1	Baseline	518		100	1	F	0.943	0.44	101 bp	0.27	16.4	H12-R2-D2_S13_L001_R1_001_fastq
12	-1	Baseline	518		100	1	R	0.882	0.44	101 bp	0.18	16.4	H12-R2-D2_S13_L001_R2_001_fastq
12	-1	Baseline	518		100	2	F	0.942	0.44	101 bp	0.18	16.5	H12-R2-D2_S31_L002_R1_001_fastq
12	-1	Baseline	518		100	2	R	0.887	0.44	101 bp	0.18	16.5	H12-R2-D2_S31_L002_R2_001_fastq
12	-1	Baseline	518		100	3	F	0.952	0.45	101 bp	0.18	22.3	H12-R2-D2_S13_L003_R1_001_fastq
12	-1	Baseline	518		100	3	R	0.869	0.45	101 bp	0.18	22.3	H12-R2-D2_S13_L003_R2_001_fastq
12	5	Treatment	537		100	1	F	0.902	0.45	101 bp	0.27	18.6	H12-R2-D8_S14_L001_R1_001_fastq
12	5	Treatment	537		100	1	R	0.84	0.45	101 bp	0.18	18.6	H12-R2-D8_S14_L001_R2_001_fastq
12	5	Treatment	537		100	2	F	0.903	0.45	101 bp	0.18	18.7	H12-R2-D8_S32_L002_R1_001_fastq
12	5	Treatment	537		100	2	R	0.848	0.45	101 bp	0.18	18.7	H12-R2-D8_S32_L002_R2_001_fastq
12	5	Treatment	537		100	3	F	0.91	0.45	101 bp	0.18	20.4	H12-R2-D8_S14_L003_R1_001_fastq
12	5	Treatment	537		100	3	R	0.839	0.45	101 bp	0.18	20.4	H12-R2-D8_S14_L003_R2_001_fastq
12	39	Post-Treatment	583		100	1	F	0.948	0.44	101 bp	0.27	17.4	H12-R2-D42_S11_L001_R1_001_fastq
12	39	Post-Treatment	583		100	1	R	0.878	0.44	101 bp	0.18	17.4	H12-R2-D42_S11_L001_R2_001_fastq
12	39	Post-Treatment	583		100	2	F	0.948	0.44	101 bp	0.18	17.6	H12-R2-D42_S29_L002_R1_001_fastq
12	39	Post-Treatment	583		100	2	R	0.883	0.44	101 bp	0.18	17.6	H12-R2-D42_S29_L002_R2_001_fastq
12	39	Post-Treatment	583		100	3	F	0.954	0.44	101 bp	0.18	20.6	H12-R2-D42_S11_L003_R1_001_fastq
12	39	Post-Treatment	583		100	3	R	0.867	0.45	101 bp	0.18	20.6	H12-R2-D42_S11_L003_R2_001_fastq
