# Supplementary material for: Ion Channel and Ubiquitin Differential Expression during Erythromycin-Induced Anhidrosis in Foals
Source: Animals (Basel). 2021 Nov 25;11(12):3379. doi: 10.3390/ani11123379 (PMC8697959; doi:10.3390/ani11123379)
Supplement: Supplementary file 1 [file animals-11-03379-s001.zip › Supplemental Table 2 - Patterson Rosa et al 2021.xlsx]

## Sheet: FinalcontrastLRT_EdgeRmacrolide
	logFC	logCPM	F	PValue
HAUS1	7.42691	5.73278	153.685	1.6799e-15
SMPD4	6.85644	6.81287	110.197	2.86018e-14
ARRDC3	6.41087	6.28087	87.4506	9.46741e-12
PLCL1	6.73294	5.84736	78.5711	4.20798e-11
FBXO5	4.92808	6.33902	72.2056	1.3161e-10
SMAD7	5.71472	5.2569	79.9735	2.28209e-10
TRAK2	5.45941	5.22084	79.7712	2.35182e-10
KLF5	6.29805	6.07385	60.8515	4.24908e-10
REV1	4.16281	4.4009	64.8113	5.3878e-10
GABRB1	5.82145	5.34243	68.3609	1.41195e-09
KCNN2	6.27892	5.78151	54.5129	1.64103e-09
FOXJ1	5.15191	4.59231	65.7365	2.19506e-09
CEP70	7.17951	7.09248	57.4655	2.45265e-09
UBXN6	4.90369	5.73702	56.8415	2.76749e-09
FIBCD1	6.0741	5.23314	55.8125	3.45254e-09
QRICH1	6.05877	4.82761	54.3805	4.71582e-09
ABCF1	7.52726	6.82345	50.5215	4.85767e-09
PDE1C	5.55666	4.23095	49.8824	5.2055e-09
TRMT1L	5.26091	4.27417	48.2871	7.85789e-09
HOMEZ	4.25113	4.46342	50.8859	1.03035e-08
SCN5A	6.03093	5.72193	46.435	1.28128e-08
SP4	5.15464	5.56382	48.4729	1.7997e-08
TEX10	5.27356	5.79634	47.7703	2.12321e-08
ENSECAT00000001958	5.06435	6.4573	46.6959	2.74105e-08
ENSECAT00000063097	5.86939	5.09361	43.8468	2.79886e-08
TMX4	6.45411	4.74564	84.2026	2.89124e-08
EIF2B5	7.07291	6.53567	43.3808	3.09615e-08
AAGAB	7.03128	5.53272	80.8842	3.91851e-08
KCTD17	3.91096	3.74586	41.6288	4.58129e-08
KIAA2013	6.38462	5.20727	43.6153	6.16729e-08
GSE1	6.64921	6.02567	41.8052	6.18858e-08
NRIP1	5.28324	4.98418	38.559	6.40331e-08
ENSECAT00000046497	-7.38989	7.37048	38.3649	7.22174e-08
ATP5MC1	3.77753	5.33358	42.3659	7.93688e-08
ATF3	6.37917	5.92396	42.5772	7.9436e-08
DNM1	3.38572	3.61712	54.9926	8.49455e-08
MAPK13	5.57554	6.73843	39.1535	9.74803e-08
DUT	5.72115	4.77927	37.1983	9.7634e-08
ENSECAT00000033989	5.72115	4.77927	37.1983	9.7634e-08
FAM160B1	6.95631	6.20031	40.5163	1.41038e-07
LINGO1	6.33225	5.22083	67.214	1.54478e-07
HTR2B	6.08491	5.20453	39.8286	1.62745e-07
MAP3K1	-7.90642	6.99784	40.2113	1.69202e-07
ATP5F1E	-8.13404	6.51377	39.9886	1.79006e-07
ENSECAT00000003591	-6.44825	6.8577	34.9852	2.0112e-07
SF3B4	4.7536	6.54481	34.7047	2.13706e-07
CXXC1	-6.81169	6.7727	34.7932	2.19063e-07
ATG2B	5.89529	7.58526	36.1083	2.38503e-07
RAI1	6.87524	6.00078	71.3475	2.3954e-07
TWF2	3.62502	6.35917	35.7266	2.4913e-07
FAM81A	3.85644	5.45199	37.6807	2.68007e-07
ENSECAT00000055841	6.73261	5.95474	37.857	2.81081e-07
GNE	4.53591	5.85757	37.0897	3.14148e-07
ENSECAT00000003295	6.55307	6.62505	60.7977	3.18241e-07
FOXM1	4.7606	5.49498	34.8302	3.28214e-07
SLC25A36	4.01344	4.48768	45.8766	4.00537e-07
MRPS31	6.40716	5.44262	66.0104	4.02074e-07
SLC1A1	3.93085	3.99734	36.1379	4.06807e-07
DIS3L	3.908	3.46205	36.0823	4.13043e-07
UBE2S	7.55108	6.54034	32.4598	4.63873e-07
CEP85	5.97908	5.72786	64.1826	4.83904e-07
ENSECAT00000025150	4.79378	5.09832	38.7261	4.84129e-07
CTNNBL1	-6.88469	6.30621	37.6718	5.04345e-07
RTCA	4.35556	4.78053	33.2699	5.23814e-07
MLEC	4.23077	4.17327	34.95	5.64351e-07
ENSECAT00000004781	-5.20358	5.42198	37.0103	5.81304e-07
BTAF1	-6.27921	7.80485	31.5088	6.33637e-07
WNK3	3.99756	6.09781	34.0651	7.2272e-07
CSTF2T	5.5536	4.49034	60.2522	7.31551e-07
LAMTOR1	5.61111	4.72751	59.88	7.61598e-07
DRG1	-6.94174	6.38213	32.1716	7.78379e-07
LRRC73	5.25619	5.17693	33.6939	8.37084e-07
MEST	-7.69547	7.02598	34.0888	8.48573e-07
CKB	-5.45298	5.64276	31.6788	8.56447e-07
ENSECAT00000035405	3.33122	3.46331	36.2803	8.72369e-07
COL4A1	4.44033	5.20421	31.5779	8.83949e-07
ZKSCAN2	4.69205	5.39163	33.3063	9.09519e-07
DAZAP2	4.76512	6.86713	30.2962	9.1001e-07
LGR4	4.81459	4.89865	33.3115	9.14677e-07
PHLPP1	6.52107	6.18557	31.6162	9.25526e-07
RANBP17	7.16743	6.75991	31.6047	9.28834e-07
TIMM17A	-7.0125	6.65136	32.9652	1.02962e-06
POLR3E	5.62283	5.36438	33.0847	1.03299e-06
SCYL3	5.74886	5.62504	57.0478	1.0415e-06
ENSECAT00000052327	-8.50913	7.02889	33.2603	1.06696e-06
GTF3C3	6.1045	6.50812	31.0456	1.08265e-06
HOXA3	5.3777	5.05832	56.6437	1.09016e-06
TTC14	5.36967	5.97315	50.6261	1.14249e-06
MTX3	5.56349	5.18779	32.6519	1.16753e-06
GLE1	6.12468	5.72426	29.5863	1.20372e-06
RNF214	-6.42307	5.48982	36.4514	1.21082e-06
GNAZ	5.51517	5.14177	32.4882	1.22311e-06
SNX5	4.63283	5.55396	32.1556	1.24556e-06
RIPOR2	5.14782	4.48542	55.3392	1.26554e-06
RIOK3	4.32049	6.89967	32.0841	1.29553e-06
DENND6A	3.45286	3.3923	34.657	1.30517e-06
SBF1	-6.14217	8.07278	30.5165	1.30594e-06
HOXC11	5.44214	5.29999	32.1582	1.34377e-06
CHMP4B	4.94747	6.45477	30.0864	1.42548e-06
RCN1	5.73605	6.78456	31.8706	1.45916e-06
ZBTB11	4.38262	5.26108	31.241	1.62523e-06
PPP1CC	-7.5002	5.85782	31.751	1.63095e-06
BNIP2	5.26373	5.32858	31.2541	1.74299e-06
GRK5	4.11475	6.37889	33.408	1.79188e-06
GPCPD1	-5.25313	6.61436	29.3686	1.81054e-06
PLAC8B	5.53669	6.17052	51.6229	1.96637e-06
PMCH	3.47729	4.78986	32.9327	2.02484e-06
NGLY1	5.29764	6.02053	30.716	2.03822e-06
VEZT	5.28991	5.49588	29.0383	2.04776e-06
CETN3	4.75933	6.34782	28.9908	2.0599e-06
GALE	5.85947	6.5957	29.0847	2.0607e-06
WDR77	3.61083	3.65378	30.3515	2.11247e-06
DDX42	-8.17083	7.11122	32.39	2.11496e-06
SMG8	4.57443	4.34481	50.8085	2.17287e-06
MARK3	-6.8623	6.32956	30.6934	2.20837e-06
LATS2	5.24543	4.89017	50.498	2.25794e-06
SRP14	-5.96193	6.34316	27.7066	2.28632e-06
PTPN14	3.78615	4.92473	32.3349	2.36446e-06
TOMM20	4.25197	4.3202	30.0623	2.37795e-06
LRRC8D	-7.28538	7.44845	27.5826	2.38924e-06
LIG1	4.10254	7.11513	27.4344	2.42964e-06
ENSECAT00000038729	5.17897	7.83228	27.4802	2.4756e-06
RASGRF1	6.17122	6.28046	29.8533	2.62641e-06
ERH	5.55785	6.19218	28.2676	2.68441e-06
ENSECAT00000044594	4.35304	3.79215	44.5492	2.69785e-06
ENSECAT00000049182	5.54514	7.24491	29.6785	2.76595e-06
STRBP	5.48782	7.35059	27.1026	2.82315e-06
ENSECAT00000026417	4.30957	4.80759	29.294	2.90114e-06
FBXL17	4.56152	4.1817	29.4522	2.94309e-06
RFC4	4.17799	3.32502	48.3801	2.94863e-06
ESRP1	6.01724	5.8812	27.9332	2.99375e-06
PNO1	4.0366	5.4095	35.5798	3.0169e-06
NAA20	4.77357	4.34586	48.0876	3.06147e-06
TIA1	-8.27202	6.87605	30.99	3.07416e-06
GRIP1	-6.99793	6.25483	27.8277	3.09886e-06
RUFY3	7.10954	6.19059	27.7812	3.14643e-06
ENSECAT00000056362	4.08846	5.10719	27.8206	3.21997e-06
ENSECAT00000014453	4.88444	4.87278	29.1148	3.27163e-06
ZNF773	4.27436	4.56537	47.1634	3.45123e-06
MED13L	-7.15487	6.78357	26.4619	3.5333e-06
GXYLT2	4.22991	4.10063	28.6733	3.55967e-06
EXOC6B	4.57874	5.27935	28.9581	3.57392e-06
ITPK1	4.8341	4.49988	28.8062	3.5889e-06
PRKD2	4.82976	5.20417	28.7551	3.61968e-06
ATP5F1D	4.14089	4.0416	28.5234	3.70601e-06
KDR	5.33887	5.63133	28.6968	3.70896e-06
JOSD1	3.97218	3.52939	46.3822	3.82451e-06
KCNA3	4.5166	5.48456	30.4942	3.84794e-06
SMIM4	5.17896	5.14084	46.0795	3.98117e-06
PPM1E	4.27095	5.11328	30.4084	3.98679e-06
DSTYK	5.67763	6.65596	51.9657	4.02734e-06
EPC2	-6.1289	6.24315	27.0234	4.03883e-06
PSIP1	5.31969	6.93457	26.0438	4.09477e-06
RBM8A	4.64864	5.68987	28.2597	4.15244e-06
CDK6	3.60258	3.95279	30.2021	4.16271e-06
DDX47	-6.66308	6.21125	29.7197	4.34815e-06
OCRL	4.52078	5.46436	27.8106	4.55586e-06
FKBP15	4.40102	4.91617	25.7206	4.58118e-06
TRIM66	4.03138	4.79043	29.8327	4.60057e-06
BRWD3	-6.7707	5.97098	28.0952	4.74955e-06
NAXD	3.59313	5.35759	29.6101	4.88782e-06
SEMA3D	4.61355	4.9414	27.773	4.90076e-06
THOC3	-6.18388	5.79405	29.1934	5.03079e-06
FRA10AC1	4.55991	4.81415	27.6032	5.08464e-06
SDHA	5.14568	6.5368	26.2448	5.2347e-06
ENSECAT00000018593	4.39775	4.60424	29.3456	5.25406e-06
ENSECAT00000060610	4.05868	6.60012	43.9725	5.29457e-06
SLC8A2	4.80147	6.09126	29.5737	5.36329e-06
THRA	-5.56879	6.53548	28.8275	5.57168e-06
GPR83	4.13051	5.1258	27.4102	5.62062e-06
ENSECAT00000020842	-6.3006	6.03067	26.0295	5.62697e-06
CDCP1	4.71742	4.71168	43.4973	5.65416e-06
ORC2	2.91336	3.89239	29.0509	5.69668e-06
ELAC1	4.54042	5.7941	43.4195	5.71561e-06
COX16	3.05752	6.92673	32.6532	5.71609e-06
ATXN7L3	4.44568	4.96441	29.0817	5.76827e-06
GRIA4	6.80909	6.01883	25.0595	5.81328e-06
ENSECAT00000059987	3.13254	6.6006	27.0235	5.83067e-06
EIF4EBP3	4.63389	5.59672	27.3907	5.86427e-06
CASKIN2	-5.06343	5.44324	25.0088	5.90798e-06
DPF2	-5.58593	5.83811	27.1035	6.0286e-06
POLR1C	4.62718	5.21407	43.0287	6.03578e-06
ENSECAT00000010025	-5.769	5.96011	25.7777	6.12487e-06
ANAPC5	-6.35783	7.34622	24.7964	6.38933e-06
ANO5	-6.07766	5.39318	27.0818	6.45806e-06
SEPTIN10	-5.42999	5.09596	28.2597	6.53657e-06
CAV1	-5.19553	5.74308	26.7683	6.56927e-06
MCMDC2	4.18552	5.48518	31.9123	6.75598e-06
E2F7	2.7435	3.21015	31.5429	7.34936e-06
VPS33B	5.12103	7.0861	24.3317	7.55592e-06
SALL3	4.33552	5.18988	41.4148	7.58995e-06
ZSCAN31	4.29985	5.1537	41.1024	7.94017e-06
GIPC1	-6.25147	5.23309	29.2269	7.98316e-06
PRKRA	6.10163	5.99043	26.1714	8.05632e-06
TOP2A	4.35783	5.23433	40.9939	8.06606e-06
TRAF4	4.09731	3.77875	40.9373	8.13257e-06
ATL3	3.72331	4.14384	27.7544	8.17131e-06
CNIH1	4.88524	5.56731	24.0744	8.29471e-06
PTPRM	5.86439	5.44425	24.8584	8.36929e-06
UBN2	-7.2214	5.69817	26.1999	8.47301e-06
ITPRIP	4.23282	4.75378	25.9974	8.4942e-06
TP73	4.08833	4.27759	40.3715	8.83277e-06
ZDHHC18	4.13467	5.48967	40.3429	8.86996e-06
CASD1	-5.87716	5.80494	27.1435	8.98873e-06
ATXN1L	3.98933	4.56191	40.2304	9.01774e-06
SDC1	5.00135	5.7765	44.9735	9.0559e-06
SLC24A4	5.05943	5.88205	44.8589	9.18432e-06
ENSECAT00000017302	4.2412	4.73423	25.6825	9.26116e-06
ABL2	4.54763	5.57304	27.5372	9.30578e-06
CLU	-5.26839	8.07285	23.7476	9.34302e-06
MROH2A	4.01275	4.43324	27.2747	9.43578e-06
PPL	5.05952	6.25068	24.5064	9.44278e-06
ENSECAT00000045567	-7.05722	6.68757	24.61	9.49632e-06
MRTFA	-4.69565	5.39931	28.1836	9.63204e-06
LIPH	4.05827	4.35747	27.1701	9.78191e-06
ST6GALNAC5	3.59416	6.19733	26.0043	9.79151e-06
ENSECAT00000017077	4.87191	5.82072	44.2846	9.85992e-06
FRAT2	4.90296	5.23468	44.2468	9.90641e-06
CYSTM1	4.41106	4.40233	39.5685	9.94578e-06
ENSECAT00000051307	3.94589	4.37434	27.0547	9.96145e-06
SNRNP25	-5.8355	6.10575	28.3741	9.96268e-06
LETMD1	-6.84663	5.95965	26.7334	1.01206e-05
AKAP6	4.82515	5.79795	24.2679	1.02512e-05
ZNF638	-4.73077	5.65899	25.1726	1.04559e-05
ENSECAT00000003865	4.92303	4.97111	43.7827	1.04972e-05
EIF6	4.48256	5.50828	24.1468	1.06891e-05
ENSECAT00000060094	-5.13302	5.83055	23.9858	1.13016e-05
COMMD4	3.94677	4.87237	24.9324	1.13757e-05
ENSECAT00000047373	4.39442	5.11376	25.1779	1.16373e-05
SNX10	4.9044	5.89414	25.1777	1.16651e-05
DNAJC6	5.53335	5.5731	23.802	1.20457e-05
SYNE4	-3.77658	4.71992	25.8771	1.21354e-05
CBFB	3.3241	5.74974	24.7206	1.23071e-05
NIPAL1	4.81073	5.25092	42.4305	1.24613e-05
KCNJ13	4.68596	5.7849	42.4264	1.2468e-05
ERCC8	3.15419	5.13198	26.2545	1.25321e-05
NOP58	5.27034	6.97323	22.9275	1.26247e-05
SUPT20H	-7.22053	6.10659	24.8995	1.27378e-05
RPL18	-5.59721	7.43351	22.8936	1.27837e-05
FOXO3	-5.91589	6.09731	24.7138	1.27914e-05
FOXF1	3.67707	4.52928	23.5094	1.28427e-05
ENSECAT00000011537	3.30524	5.31754	24.5765	1.28519e-05
KLHL6	4.53771	5.77851	42.1304	1.29523e-05
ENSECAT00000062650	4.69465	4.91607	42.102	1.29998e-05
TRIM71	-6.85158	6.44177	25.7855	1.33562e-05
CLDN7	4.76833	4.87723	41.6564	1.37732e-05
CHST1	4.66906	4.84193	41.6407	1.38014e-05
TLE1	-6.56702	5.63602	25.6736	1.38052e-05
CCDC39	4.67145	5.87808	26.0734	1.3806e-05
DDX27	5.29248	5.77124	24.4677	1.38452e-05
ISCA2	-6.03863	5.73365	25.6633	1.38471e-05
RAB2A	-5.96574	4.98491	24.6328	1.3864e-05
TCF7	3.32877	4.21412	25.9031	1.38756e-05
RAB11FIP2	4.70903	4.90478	41.5778	1.3915e-05
SEPTIN5	2.67137	5.83752	24.2898	1.39179e-05
ENSECAT00000046205	4.68807	4.70842	41.5086	1.40413e-05
PDE7A	5.11391	6.42953	26.1331	1.40475e-05
PURA	-5.73888	6.40132	22.6206	1.41425e-05
TBX5	3.84587	3.49892	37.2186	1.42225e-05
GDNF	3.57823	3.23116	37.206	1.42505e-05
TMEM161B	3.52953	3.23596	37.1657	1.43403e-05
GPX4	-7.24549	6.20082	25.5316	1.43976e-05
KCNG4	4.65446	5.29599	41.242	1.454e-05
TMX3	-4.9332	5.35046	23.2037	1.46922e-05
CLCN4	3.55367	4.64881	25.7022	1.47121e-05
CBX5	4.11772	5.34638	24.2742	1.47381e-05
ENSECAT00000048408	-8.28923	7.63677	24.4409	1.47389e-05
EIF3J	4.25034	6.18048	25.8486	1.48122e-05
SLC30A5	-5.69136	4.46737	25.4254	1.48589e-05
NEDD1	4.38669	5.19002	25.8776	1.48751e-05
PRTG	6.0036	6.06662	23.1852	1.49402e-05
SLC6A20	4.06599	6.41208	40.9881	1.50335e-05
ARHGAP20	3.03769	4.89718	25.5891	1.52063e-05
TRIM27	5.81983	6.8999	24.1287	1.54488e-05
CDK18	3.06286	6.78471	23.9617	1.54957e-05
MTMR10	3.34488	5.62866	25.5212	1.55115e-05
TMEM98	3.6232	6.62445	36.9048	1.56202e-05
DNHD1	-6.66743	5.58921	24.2328	1.57539e-05
TMOD2	3.4573	3.2501	36.4286	1.60985e-05
TMEM117	5.1016	5.76771	23.9926	1.61466e-05
AMFR	-6.75699	5.70239	25.1368	1.61926e-05
CCDC17	-3.30677	6.24217	31.4815	1.63365e-05
FBXL19	5.0592	5.71921	22.8909	1.6569e-05
STK31	4.52534	5.14056	40.2404	1.66024e-05
THOC2	-5.00443	6.44892	25.051	1.66131e-05
SLC25A12	-4.83551	5.23448	28.0821	1.66484e-05
ZNF131	-7.0207	6.16271	26.4354	1.67038e-05
SFRP1	5.51686	6.28689	25.5158	1.67729e-05
ENSECAT00000006198	3.77948	3.79813	36.1287	1.68822e-05
CDKN3	4.42215	5.07044	40.0469	1.70384e-05
ALDOB	-5.69055	7.62163	23.1099	1.72395e-05
NEUROD6	4.46866	5.29833	39.9293	1.73097e-05
GCLM	4.3975	5.25582	39.8268	1.75502e-05
YIPF2	3.63914	3.66348	23.6816	1.75918e-05
DDX52	-6.02198	6.07066	23.7183	1.76557e-05
FBXW5	-6.19728	5.52174	26.1832	1.78902e-05
MIPEP	-5.3055	5.28239	23.7613	1.79017e-05
CCDC159	4.42655	4.96497	39.6738	1.79163e-05
HORMAD1	2.90739	4.15354	24.9836	1.81699e-05
BORA	3.4346	4.95155	35.4748	1.87443e-05
ATL1	4.35718	4.97316	39.1534	1.92283e-05
METTL3	4.26596	4.63713	39.0878	1.94013e-05
DPPA4	4.32176	4.5182	39.0649	1.94623e-05
MIGA2	4.35066	4.9431	38.9826	1.96825e-05
KIF23	3.38919	4.11966	27.3655	1.98581e-05
TNFAIP8	4.09944	4.79789	38.9116	1.98749e-05
NUBPL	4.30722	4.89557	38.8794	1.99631e-05
MEIOC	3.45618	3.44822	22.3514	1.99741e-05
FAM83C	4.27006	4.98877	38.7916	2.0205e-05
ENSECAT00000044179	-4.9315	4.50932	23.4551	2.0248e-05
ENSECAT00000057776	-4.9315	4.50932	23.4551	2.0248e-05
GLA	4.23669	5.00329	38.7568	2.03019e-05
ENSECAT00000064284	4.26959	4.8669	38.7422	2.03428e-05
MDM4	4.29144	4.67821	38.7155	2.04177e-05
MIOS	3.19921	3.89331	24.5602	2.0604e-05
PLEKHA5	3.16668	4.59144	27.1827	2.07797e-05
OR5M3	3.41346	4.40002	34.7914	2.09408e-05
ZMPSTE24	-6.60693	7.49681	21.5572	2.10424e-05
AIMP2	4.92531	5.35834	23.1729	2.1114e-05
PCSK7	3.17308	4.69539	27.0549	2.14517e-05
CCNT1	5.35926	5.78643	23.1186	2.14958e-05
MYRIP	4.233	5.02516	38.3038	2.16131e-05
TNPO2	-5.51466	4.77461	23.2473	2.16647e-05
NKD1	4.26548	4.7584	38.2364	2.18163e-05
PKN1	-5.95658	6.91853	22.0997	2.19355e-05
TBC1D1	-5.09841	6.07458	21.4284	2.20891e-05
LGALS8	4.21282	4.60058	37.8982	2.28694e-05
NOL8	4.20332	4.64898	37.716	2.3461e-05
IRS1	-3.27124	4.94524	26.6875	2.35179e-05
IRF5	4.18716	4.85392	37.6396	2.37141e-05
HRH2	4.72568	5.68426	24.2801	2.40687e-05
ENSECAT00000037210	4.03622	3.94552	37.4986	2.41894e-05
FNBP4	-4.78462	5.94962	21.811	2.43214e-05
RAD21L1	4.09151	4.77429	24.1244	2.482e-05
SLC25A40	3.4692	4.88139	26.4691	2.48467e-05
ITPA	3.58921	5.22874	26.4613	2.48961e-05
SLC25A17	4.34061	5.52799	22.6182	2.53711e-05
RASAL1	4.10686	4.4862	37.0807	2.56637e-05
FOXO4	2.93857	3.34248	26.3391	2.56765e-05
WDR74	3.92747	4.1103	36.8186	2.66406e-05
CCDC6	6.18776	6.25143	21.5413	2.6796e-05
SNX15	3.34361	6.59081	34.214	2.68074e-05
PHF6	3.59159	5.07059	26.1683	2.68123e-05
MAP3K14	4.0039	4.5082	36.7559	2.68804e-05
ZDHHC23	4.05629	4.23549	36.7388	2.69461e-05
RFLNB	4.06153	4.43887	36.703	2.70846e-05
ATG7	3.65214	4.16246	22.2634	2.72734e-05
CUL4B	-3.99141	5.00121	22.2231	2.77321e-05
TUSC3	-5.11497	7.23253	22.3442	2.77995e-05
HOXB1	4.04438	4.34518	36.3879	2.83392e-05
BRIP1	5.10192	6.2132	23.6939	2.86519e-05
PAH	3.85665	3.71013	36.2828	2.87723e-05
VLDLR	4.84395	6.84671	21.2942	2.92948e-05
PPP1R10	-5.505	6.1579	20.6772	2.93718e-05
SEC24D	-5.53517	6.20952	23.5739	2.97e-05
BORCS5	3.86892	4.4621	36.0626	2.97044e-05
SPATA5	4.65039	5.48532	23.5707	2.97281e-05
ENSECAT00000025606	3.09764	4.27828	23.3409	2.97577e-05
FOXK2	3.15799	4.58092	22.0307	3.00192e-05
SNED1	3.20769	3.7237	23.2112	3.09596e-05
EPS15L1	-5.40353	6.62613	21.1296	3.10923e-05
GCDH	-4.65186	5.57664	24.1249	3.17267e-05
TKT	4.03119	8.60879	20.4526	3.20028e-05
MAP2K4	3.05823	3.86875	25.4322	3.23683e-05
ONECUT2	2.68663	3.16273	20.9267	3.24203e-05
OTOP1	-6.36135	5.68876	24.0378	3.2522e-05
PAFAH1B3	2.91753	5.64957	32.1675	3.25222e-05
COG4	-5.42099	6.02674	22.8466	3.25575e-05
GEM	-6.23658	5.84383	24.0097	3.27826e-05
ARSA	-4.43534	4.36181	23.9316	3.33267e-05
ADRA1D	3.85721	4.01119	35.2393	3.35085e-05
RLIM	-4.37872	4.45593	21.7508	3.35313e-05
EMC7	-5.35034	6.38778	21.7493	3.37037e-05
TRUB1	3.84208	4.20853	35.1963	3.37219e-05
LRRK1	3.30407	4.25703	25.2087	3.42925e-05
GNAQ	-5.77614	4.90148	22.6539	3.45759e-05
TBX2	-6.29975	5.4119	23.8116	3.46893e-05
CTSF	2.63737	3.9236	21.5357	3.49281e-05
KCNH6	3.73213	4.00343	34.9582	3.49324e-05
DCAKD	3.03629	4.56104	31.7521	3.49487e-05
GABRB2	3.47893	3.83699	22.8857	3.50132e-05
GUCY1B1	3.82638	4.17844	34.9192	3.51355e-05
BAZ1A	-8.09706	6.2624	22.5922	3.525e-05
TMEM179B	3.83957	3.93968	34.881	3.53353e-05
RNF41	3.61947	3.31281	34.8651	3.54188e-05
NDC80	-5.61932	6.30779	23.7267	3.55414e-05
GRM7	4.0499	4.42514	21.6086	3.56079e-05
CAMK4	3.78513	4.1959	34.7503	3.60299e-05
PLCXD3	4.63867	5.24714	21.5572	3.62328e-05
CARMIL3	5.08679	5.67005	21.5269	3.66068e-05
QTRT2	4.06526	6.59483	21.5195	3.66989e-05
SURF6	3.30331	5.77944	34.6071	3.68089e-05
SPPL2A	6.46566	6.7741	20.0726	3.70281e-05
ENSECAT00000024982	3.74639	4.02404	34.5632	3.70513e-05
WNT2B	3.76745	3.98515	34.5301	3.72354e-05
CAMK1D	3.51908	5.02372	34.4017	3.79596e-05
NDUFB7	-4.54	5.47606	23.4969	3.79651e-05
TEX14	3.71175	3.92244	34.3981	3.798e-05
GLMN	4.40014	5.9292	22.7555	3.803e-05
GTDC1	4.27637	5.87126	22.712	3.85383e-05
ULK4	4.41286	4.92138	22.7017	3.86585e-05
GPM6A	3.58062	4.55018	21.3526	3.88407e-05
MC5R	3.60293	4.48803	34.1895	3.91921e-05
TRIM44	3.98685	4.95728	22.4706	3.99919e-05
GOLM1	3.76355	3.91469	34.0185	4.02187e-05
ASIC1	-4.93866	5.65225	23.2429	4.08509e-05
PHYHIP	3.77489	4.35139	33.8886	4.1019e-05
LUZP1	5.59272	5.65201	20.3668	4.10646e-05
LUC7L	5.08735	6.65664	22.4925	4.12108e-05
OSR2	-6.10447	5.63839	23.2005	4.1355e-05
PDE1A	3.43189	5.24414	31.1923	4.14506e-05
STARD4	3.50307	3.59391	33.8171	4.14669e-05
MBD3	-3.74893	4.3624	22.9959	4.14762e-05
AAMP	-5.03118	6.3265	20.3388	4.14891e-05
SYDE1	3.01746	2.97303	33.8132	4.14916e-05
EXOC3	-5.46487	6.42782	20.3177	4.1812e-05
ADK	-5.95222	6.07635	21.9885	4.26314e-05
EMC9	3.42021	3.89582	21.0326	4.29201e-05
CCDC73	4.64997	5.70657	22.3559	4.29723e-05
NEK10	-6.49218	5.38715	21.9534	4.31083e-05
EMC4	-5.96535	5.30606	21.8744	4.42012e-05
PDPK1	-6.52828	5.76724	21.8694	4.4272e-05
SEMA7A	3.67005	4.45734	33.3342	4.4645e-05
ENSECAT00000005316	3.02042	3.00557	33.3295	4.46773e-05
LDB1	5.46202	6.99109	20.1302	4.47973e-05
MTMR12	-6.24778	5.68714	21.8158	4.50324e-05
RNF13	3.44797	3.90605	20.8859	4.55566e-05
SRCIN1	3.86049	4.23095	20.88	4.56482e-05
ENSECAT00000056137	-3.15752	5.46699	24.0578	4.63721e-05
MTR	4.14203	6.547	19.9697	4.67492e-05
DDX31	-6.09733	5.65875	22.7772	4.67699e-05
PRR3	-6.12655	5.52495	21.6903	4.68668e-05
GASK1B	3.53663	3.58293	33.0133	4.69105e-05
RC3H2	-6.70282	5.52104	21.6803	4.70173e-05
BCL10	3.0671	5.78974	30.3769	4.7408e-05
RNF130	-5.72276	5.49653	21.6164	4.79841e-05
TBRG1	4.22029	4.5594	20.7345	4.79898e-05
TEKT1	3.72262	4.42372	31.1795	4.83312e-05
HERPUD2	3.84819	5.40498	20.6421	4.89942e-05
ENSECAT00000023314	2.92577	3.27535	21.7175	4.92085e-05
PREPL	-4.70159	5.72001	22.59	4.94031e-05
ENSECAT00000053612	2.66744	3.24114	23.7988	4.96823e-05
SLC4A10	-5.48871	6.11589	22.5539	4.99284e-05
DIMT1	-5.95556	4.81149	21.4773	5.01657e-05
AMPD1	2.80823	4.42709	20.5168	5.01658e-05
ITFG1	-5.48973	5.26085	20.5954	5.03449e-05
PIP5K1B	-4.58422	5.01122	22.4945	5.08059e-05
RAB39A	3.46381	4.94906	32.4571	5.11554e-05
KCNF1	-5.63652	6.5356	21.4131	5.12073e-05
ALDH16A1	2.71268	3.62747	23.6578	5.15905e-05
SP1	-4.85125	5.81269	20.4914	5.2186e-05
NEU1	3.3917	3.93213	32.2346	5.29747e-05
ANKRD50	3.48022	3.72729	32.2228	5.30734e-05
TYRO3	-6.11822	5.9054	19.6541	5.3422e-05
RPA1	-5.91022	6.82248	19.6473	5.35572e-05
GTF3C5	6.17614	5.49405	19.6408	5.36869e-05
CD109	-5.85704	6.20019	19.6104	5.42973e-05
ENSECAT00000064471	3.98851	6.78158	19.0842	5.43249e-05
ATAD3A	-4.95718	5.47797	22.2617	5.44111e-05
RNPEP	3.53056	4.90545	32.017	5.48258e-05
LRP12	6.6297	6.24025	19.5789	5.49365e-05
EXOSC7	-5.15571	4.94292	22.2083	5.52755e-05
OTUD5	-4.75467	5.73361	21.1618	5.55104e-05
RREB1	-5.93742	6.09027	22.1858	5.56437e-05
GIPC3	3.42928	3.94196	31.9036	5.58196e-05
PGRMC2	-5.19084	5.62777	20.2928	5.59001e-05
JUND	-3.8099	5.94768	22.1686	5.59276e-05
GPHN	4.66291	7.98383	18.9886	5.63948e-05
ENSECAT00000057672	-5.8914	5.7917	21.0669	5.72348e-05
CLIC4	-4.19659	4.75476	22.0534	5.78675e-05
UFC1	5.68013	7.53587	19.403	5.86557e-05
FBXL12	3.29047	3.41953	31.4973	5.95537e-05
ENPP2	-4.48502	7.06031	18.8487	5.95729e-05
EXPH5	-6.07884	5.02219	20.9118	6.0176e-05
TRIM24	3.50458	5.05023	20.0593	6.06284e-05
FGD1	-5.93249	6.18879	20.8729	6.09378e-05
LARP4	-4.58659	6.84518	19.2168	6.11452e-05
COL4A6	3.35275	4.97806	23.0304	6.13385e-05
GMPPB	3.41042	5.78048	23.0873	6.18335e-05
ZBTB33	3.27093	4.44656	31.1083	6.33984e-05
DVL3	-5.56275	5.99072	19.9155	6.37479e-05
TMEM245	5.73442	5.96513	19.1774	6.38137e-05
LRCH4	4.664	4.46674	32.8474	6.40697e-05
RNASEH1	2.99069	3.62521	20.871	6.43808e-05
PMEPA1	4.54964	5.41211	18.633	6.484e-05
ZNF546	2.45517	3.35655	19.0374	6.54216e-05
DDN	2.77727	4.06101	22.7624	6.57243e-05
ANKIB1	-4.71129	4.54357	21.6158	6.59233e-05
KCNK4	3.55544	3.93133	20.898	6.67367e-05
MRPL13	3.95397	5.4746	20.8388	6.70796e-05
ENSECAT00000044511	-5.03337	5.47682	19.0324	6.73782e-05
SRPK2	-5.57084	5.74833	18.9627	6.91646e-05
BTBD2	-5.56152	5.39271	21.4322	6.96537e-05
CDT1	-4.70399	4.99292	20.4572	6.97571e-05
CHAD	2.9163	4.35665	22.5419	6.98145e-05
EZH1	3.26058	4.78576	20.7219	7.01706e-05
ZNF71	3.27432	3.70631	30.4681	7.03595e-05
ENSECAT00000020480	-3.49323	6.03243	22.4955	7.12086e-05
XXYLT1	3.1826	3.99802	30.3682	7.15224e-05
NUP58	3.14271	5.29349	19.4913	7.17424e-05
ATP10A	-6.15198	5.68467	18.3739	7.18142e-05
PHTF2	-5.19351	6.49811	18.3669	7.2013e-05
PFDN5	5.11467	6.12526	18.8468	7.22468e-05
VAPB	-5.14081	5.98445	18.8467	7.22493e-05
ETS2	-4.49622	3.99885	20.346	7.23393e-05
LIFR	2.82398	5.19152	20.4823	7.29482e-05
STXBP5	4.12771	5.46028	20.6566	7.30561e-05
PTP4A1	-4.93405	5.2037	18.7985	7.35712e-05
SLC25A11	4.36015	5.79982	20.6315	7.36404e-05
FAM185A	-5.05076	6.88133	18.2997	7.39538e-05
ENSECAT00000046468	3.23468	3.89947	30.1285	7.44037e-05
NOB1	-4.81231	5.34019	20.2513	7.4617e-05
TEX30	-6.37892	5.78449	21.1979	7.4745e-05
RNF185	3.15987	3.59425	20.4515	7.58711e-05
ANKRA2	2.43495	3.40128	22.2309	7.60594e-05
TUBG1	2.65436	3.60905	22.2236	7.62135e-05
ENSECAT00000047672	2.04512	3.43436	25.6631	7.69717e-05
ITGA4	4.10024	6.75932	18.6699	7.72272e-05
POLL	2.84563	5.28983	27.5758	7.73166e-05
PIBF1	3.05411	3.22651	29.8619	7.77644e-05
CNTLN	4.52512	5.8216	18.5775	7.99725e-05
PLD5	4.34439	4.79813	20.3587	8.03333e-05
RIMBP2	3.07917	3.23235	29.5935	8.13245e-05
AMZ2	3.18082	4.40136	29.5889	8.13872e-05
ENSECAT00000013656	3.40804	5.10782	18.0063	8.14561e-05
NDST4	2.59517	3.68015	20.1004	8.25587e-05
BMPER	3.03866	3.15757	29.3766	8.43376e-05
TMEM201	2.91158	3.11375	29.3648	8.45053e-05
KDM4A	-4.7502	6.2668	18.4224	8.48116e-05
ENSECAT00000012344	2.86887	5.16964	27.2147	8.49598e-05
CHPF2	-4.52732	4.57766	19.8053	8.64243e-05
CBX1	3.18353	4.52054	29.2003	8.68817e-05
IMPDH2	-4.47623	6.1059	20.4511	8.79573e-05
MGAT5B	4.15583	5.03001	20.0568	8.85001e-05
EIF3D	4.66159	7.40042	17.7867	9.06658e-05
PON2	4.88728	7.0876	17.7772	9.10096e-05
IGSF10	-4.62893	5.47529	18.8856	9.16703e-05
ANK3	4.16189	4.70977	19.3461	9.1745e-05
PRKAA1	-5.33981	5.56015	20.5073	9.22166e-05
KCND3	3.15152	3.48691	28.8014	9.29663e-05
FAM174A	3.91495	4.31845	19.9033	9.29885e-05
PTEN	4.22537	7.31187	17.7197	9.31215e-05
ACSL5	2.61305	2.89499	18.8396	9.31881e-05
ITGA1	5.53547	6.79525	18.1739	9.32112e-05
KCNJ6	4.45106	6.58998	18.834	9.3374e-05
KIFBP	4.26682	5.2897	19.8832	9.35952e-05
CLCN3	5.97535	6.5218	17.6997	9.387e-05
ENSECAT00000038220	2.63086	2.88689	28.7373	9.39893e-05
RPRD1B	3.76678	4.1146	19.8583	9.43504e-05
CAMKMT	4.36555	5.63856	19.8074	9.59144e-05
PROX1	2.58168	4.93794	19.6373	9.60491e-05
ATP2A3	-6.02704	5.23995	20.3565	9.65841e-05
SUCLG1	-4.54663	5.36111	18.7383	9.66174e-05
N6AMT1	2.79535	2.95649	28.5374	9.72616e-05
DCLK2	-4.40286	4.89435	20.3294	9.73927e-05
IGLON5	2.69969	4.17707	26.1827	9.81461e-05
RIC8B	2.24082	5.34646	21.2913	9.88919e-05
CCDC102B	4.2668	5.04365	19.6668	0.000100384
MAP4K3	4.29594	5.13407	19.6601	0.000100605
RNF150	-2.74722	4.56407	20.0061	0.000100996
CCR3	3.00547	3.39439	28.297	0.00010137
SNAPC1	-6.69968	6.33484	20.1985	0.0001014
KCTD5	2.72792	2.77238	27.061	0.000101531
ZNF804A	-3.60066	4.94098	20.1293	0.000103592
ACSS2	4.55461	5.84514	19.5669	0.000103696
POLR3A	-4.48915	6.00905	17.8824	0.000104185
ASTE1	-5.15464	5.48142	21.4198	0.000104355
ENSA	-6.73295	5.49834	20.0507	0.000106142
UQCC2	-5.54451	6.05046	18.4585	0.000106802
CDKN1A	-3.32003	3.81726	19.8925	0.000107641
AP1M1	-4.35073	6.57517	19.9728	0.000108734
MDFIC	-4.83521	5.77031	19.112	0.000108885
UNC80	-6.26694	6.87238	17.7543	0.000109424
MRPL28	-4.93036	5.32356	21.2176	0.000110366
RMND5A	-3.7314	5.05441	19.9221	0.000110457
ESPNL	2.79845	5.24375	27.7677	0.000111134
RGL2	-2.92154	4.40945	19.7108	0.000111217
MCM6	4.51847	6.50165	17.7071	0.000111429
MSI1	-3.42291	4.89069	19.8626	0.000111828
TM9SF3	4.22077	6.90995	17.2594	0.000111984
FCF1	-5.18535	5.17433	17.6716	0.000112956
CLIC2	4.56123	5.72635	19.2953	0.000113295
ARF2	-7.29997	6.41547	19.8325	0.000113575
B3GLCT	-6.85777	6.27849	21.109	0.000113747
ENSECAT00000001843	-4.87644	4.3574	18.9671	0.00011432
LYZL4	3.54577	4.60271	19.2594	0.000114635
EBI3	2.6402	2.88318	27.5813	0.000114826
ZIC2	-3.12723	5.07672	20.7564	0.000115127
ENSECAT00000043613	-5.17506	5.97635	18.239	0.000115579
FKBP8	4.85262	6.37083	17.603	0.000115973
ENSECAT00000001370	-3.20419	5.1199	19.0656	0.000116019
RAB2B	3.0164	4.6099	20.7156	0.000116478
MYOZ1	3.22286	3.81925	19.1923	0.00011675
CAPN7	-3.50686	4.50146	19.7054	0.000117644
RBFOX3	2.99741	3.7826	27.4015	0.000118519
ENSECAT00000038429	6.20789	6.83679	17.5237	0.00011957
TRIM36	-3.46071	4.21941	18.4747	0.000120864
PSAT1	-5.54324	5.13124	19.6293	0.000121005
MAP7D1	5.26173	6.00024	19.0831	0.000121455
TSN	-3.96769	5.00805	20.8712	0.000121552
CHRNE	2.03625	3.26037	21.9536	0.000122482
NSUN6	2.77352	6.21912	27.5754	0.000122529
TIMM50	-6.04607	5.25876	19.5885	0.000122556
MGA	-5.32279	6.02797	20.8228	0.000123213
SEC63	-5.04277	7.71591	16.9896	0.000124848
RASL11B	2.06511	2.75846	17.922	0.000125758
NFRKB	-4.23708	5.15825	17.3908	0.000125857
SUOX	4.3583	5.55971	17.9768	0.000127072
FAHD2A	4.39296	5.13816	17.3439	0.000128158
ARMC9	1.99697	2.71371	20.3743	0.000128484
POT1	3.54665	5.02453	18.7777	0.000128569
ADNP	-4.85703	4.98565	17.3328	0.000128712
GUCY2F	2.86849	5.01725	26.8638	0.000130401
RASGRP3	-6.42116	5.70962	19.3903	0.000130415
ETFB	4.00526	6.773	17.2973	0.000130489
WDR75	-4.09723	5.14191	18.5561	0.000131361
OLFML2A	2.45883	2.7204	26.7927	0.000132073
ENSECAT00000036913	1.7169	2.55816	21.9318	0.000132657
ENSECAT00000054543	1.7169	2.55816	21.9318	0.000132657
COG3	-4.0641	4.49558	20.5488	0.000133076
FOXA1	-4.43051	3.88561	19.3232	0.000133196
ENSECAT00000022259	-5.39504	5.79629	19.319	0.000133373
KRIT1	2.96813	4.23714	18.6489	0.000133469
SLC9C2	2.71708	6.05138	27.0524	0.000133589
ARL5A	-5.66692	5.55839	19.3033	0.000134031
APRT	2.62841	5.89786	26.7982	0.000134264
CNNM4	3.76158	4.52273	18.7589	0.000135158
ENSECAT00000023248	2.66898	2.7404	23.8106	0.000135244
AKAP3	4.05152	5.01474	18.7332	0.000136308
HSF4	2.38898	4.11041	20.1621	0.000136619
GRAMD4	3.85725	4.65932	18.7163	0.000137075
GRHPR	3.35809	3.54974	18.7112	0.000137308
ENSECAT00000054711	2.67983	5.82307	18.5993	0.000137827
CACNB4	-6.64857	5.84331	19.2123	0.000137931
FBXW11	-5.08022	7.27992	17.1516	0.000138066
CSPG4	4.77899	5.51675	17.1453	0.000138402
AMMECR1	2.9121	3.11847	26.435	0.000140858
PSMD3	5.98294	6.76359	16.6824	0.000141391
PSMB4	-4.24295	4.59024	19.127	0.000141697
B3GAT3	-5.93717	5.29497	19.1051	0.000142681
POFUT1	2.61431	5.6448	26.3611	0.000142754
SLITRK3	-6.63887	5.92489	19.1006	0.000142882
TRIM40	2.51903	5.51125	26.2717	0.00014509
VNN1	3.87919	4.44226	18.5345	0.000145598
MYO7B	4.67982	6.0433	18.5192	0.000146339
CAST	4.24239	6.88736	18.5161	0.00014649
TSPAN15	2.03993	3.0452	18.3462	0.000147637
GDF9	-6.45832	5.59239	18.9849	0.000148213
SLC34A1	2.83949	5.14983	19.8765	0.000149367
ENSECAT00000003987	-6.06461	6.6552	16.5414	0.000149731
SEC24B	2.65139	3.71272	24.2034	0.000149972
CXXC5	-6.19215	5.66659	20.1194	0.000150306
HSPA6	-4.51111	5.94499	18.9068	0.000151933
RAG1	-6.79451	5.7308	18.8977	0.000152377
TRIM29	3.39594	3.87963	18.3808	0.000153242
POLR2L	-3.85234	5.6096	18.0988	0.000153548
C8H18orf25	-6.26597	5.62878	18.8426	0.000155066
SOWAHB	4.03939	5.32066	18.3274	0.000156
ZNF521	3.94134	5.46039	16.8164	0.000156334
SSH1	3.34464	4.61964	17.4007	0.000156771
CNP	4.1305	4.82748	18.3026	0.000157297
MZT1	2.52343	5.43416	25.8021	0.000158089
ENSECAT00000039939	-4.26923	4.61583	16.7817	0.000159436
ALDH18A1	-5.06465	4.81991	19.9101	0.00015957
OCIAD1	-5.07096	4.61367	18.7334	0.000160554
CISD2	3.7934	4.59011	18.2384	0.000160711
GRB10	-6.06944	5.39284	18.7239	0.000161043
SEPTIN8	-5.41061	4.55663	18.7178	0.00016136
HS3ST1	-5.44977	5.43494	18.7014	0.000162203
EIF3F	-6.80411	7.13076	16.3419	0.000162415
ZNF410	4.07318	5.49266	17.2941	0.000163027
STARD8	4.17696	5.24981	17.2864	0.000163489
ENSECAT00000020696	-3.29268	5.81343	19.804	0.000164499
TMEM184C	3.09068	5.77393	17.2457	0.000164527
NRM	-5.74409	6.27026	18.6566	0.00016454
BAP1	-4.8175	5.29176	19.7999	0.000164695
TNNT1	2.98221	3.26078	25.5338	0.000166111
ATE1	2.50427	3.96789	23.6059	0.000166207
YPEL5	4.32112	5.18022	18.1243	0.000166977
NUMBL	5.28688	5.3036	16.66	0.000167204
FHDC1	-3.49606	5.41476	17.1952	0.00016733
ENSECAT00000056697	4.09789	4.89336	18.1146	0.000167517
ZNFX1	-6.45451	7.02706	17.2041	0.00016851
DDX60L	-5.66674	5.33917	18.5641	0.000169481
PFKFB1	2.70104	2.98457	25.4189	0.000169689
FAM171A1	2.96072	4.37189	25.333	0.000172421
CEMIP	-5.21142	4.92739	18.5021	0.000172879
ENSECAT00000023426	-2.92584	2.89509	18.4891	0.000173601
ATF5	3.00506	3.53557	25.2835	0.000174018
ZHX1	-4.88058	5.50921	18.4693	0.000174708
STT3B	-4.30649	7.75294	16.1514	0.000175572
BRCA2	4.70073	5.92866	17.9656	0.00017612
NFU1	-3.16393	4.05626	18.3773	0.000177031
AP1B1	4.78045	5.69738	16.5104	0.000177291
LMO4	-4.74772	5.75536	16.1054	0.00017891
NYAP1	2.70708	5.2621	17.775	0.000180288
NAA35	4.16114	5.02003	17.8872	0.000180833
CDC16	4.4722	5.42399	17.0126	0.000180842
ENSECAT00000044108	4.21688	6.85944	16.4578	0.00018099
GTF2H1	-4.14531	4.9594	17.8814	0.000181188
LGR6	-6.26925	5.72943	18.3271	0.000182882
LEPROT	3.08207	3.50541	17.8301	0.000183849
BICD2	-3.80301	5.07441	19.4119	0.000184213
ERAL1	-4.8656	5.20454	18.2899	0.000185083
ZFYVE1	-3.89257	4.70768	19.3932	0.000185214
SIX5	-3.07999	5.40128	19.1699	0.000186626
NDUFAF5	2.56927	3.13179	24.8565	0.000188517
GOLGA7B	2.94356	5.16901	25.7942	0.0001899
ENSECAT00000055393	2.65906	5.63357	25.3862	0.000190292
ZNF326	-4.50711	6.83515	16.3234	0.00019081
TDRD9	3.89165	5.02342	17.726	0.00019096
MEAF6	-4.61069	5.08672	18.1743	0.000192121
ENSECAT00000010681	2.42384	5.44075	24.7148	0.000193631
PIK3C2A	-5.35245	5.33144	18.1497	0.000193649
ZNF699	2.74116	2.92497	25.3977	0.000193958
ENSECAT00000015628	2.89876	3.81098	24.6864	0.000194674
ATG14	-5.79115	6.35882	18.131	0.000194827
CZIB	-6.0541	5.63731	19.2132	0.000195171
STX18	3.5699	5.20569	17.6569	0.000195478
ACAA2	-4.52705	4.25286	18.1145	0.000195868
RIPK4	2.6499	5.54801	25.0933	0.000198603
LIPE	2.60784	3.92508	24.5478	0.000199862
KRT3	-3.89817	4.6559	16.1839	0.000201595
CLSTN2	2.4688	4.4316	24.4946	0.000201894
CUL7	-5.27357	5.85232	18.0135	0.000202383
RALA	-5.96201	5.3517	19.074	0.000203264
ACTN2	2.67511	2.80872	23.4908	0.00020341
PDSS2	2.94087	4.80167	17.4748	0.00020478
LSAMP	3.07792	4.24501	18.8794	0.000205217
WDR36	-4.63174	5.02845	19.0234	0.000206298
TBC1D23	-4.57738	5.20604	17.9506	0.000206553
VSTM2A	2.84697	3.63719	24.369	0.000206789
BRSK1	-4.92626	4.65296	17.9323	0.000207787
CAMTA1	-4.35589	4.5567	16.8102	0.000207806
IGSF9	-5.33378	5.78885	17.9073	0.000209485
RBM20	-6.19039	6.20798	17.9041	0.000209698
NLGN2	-5.66695	5.59425	17.8929	0.000210464
SIN3B	3.65407	4.64076	16.5991	0.000210832
ARHGEF7	-4.90821	5.10328	17.8849	0.000211017
IP6K1	2.65036	5.37739	24.7802	0.000211184
MTERF2	2.47756	4.87027	24.2298	0.00021237
ABTB1	-4.42632	4.28256	17.8398	0.000214137
SIN3A	-4.60761	6.50524	16.0228	0.000214719
ENSECAT00000011672	-3.54384	4.73321	18.8717	0.000215689
HMCN1	3.24883	4.99404	17.3649	0.000215893
PHF12	2.87232	3.57172	17.3195	0.000216098
C7H11orf87	-4.63556	4.83015	17.7584	0.000219894
BRK1	-4.58612	4.37658	17.758	0.000219922
SIKE1	-3.28064	5.57281	18.7124	0.000223413
EBF3	-6.59968	6.07979	17.6946	0.00022452
SLC18A2	-5.38123	4.67527	17.6946	0.000224524
FEM1C	2.42944	4.70257	23.9067	0.000226003
ENSECAT00000061631	-5.05486	5.74202	17.674	0.000226035
ENSECAT00000019929	2.49864	2.86062	24.1888	0.000227133
USP30	2.42279	4.97941	23.8385	0.000229006
FAM151A	2.44124	4.98334	23.8332	0.000229241
ACTL6B	-4.24678	5.41228	17.6123	0.000230651
UBOX5	2.52309	5.15066	23.7883	0.000231247
DQX1	-3.13012	5.50258	18.6182	0.000231343
RIPK2	4.87806	5.71699	15.8318	0.000231757
MEX3D	-3.68336	5.10732	18.5903	0.00023436
ZNF879	-5.18652	5.06934	17.5542	0.000235081
SH2D2A	2.80224	2.9562	17.1077	0.000235751
ENSECAT00000012971	2.414	4.87203	23.6714	0.000236565
APOLD1	2.42705	4.9494	23.6379	0.00023811
CHMP4A	-4.21608	3.91972	17.5138	0.000238217
CD180	-4.5274	5.11514	17.5081	0.000238663
NUCB2	4.44804	7.70235	15.3806	0.000241248
ENSECAT00000049806	2.45861	4.97065	23.569	0.000241333
GSDMA	2.64313	3.72807	23.5526	0.000242107
TBC1D2B	-4.75517	4.40469	17.4638	0.000242157
ATP6V1H	-4.19634	4.4988	17.4622	0.000242285
FER1L5	-2.98902	4.83091	17.4613	0.00024236
AP1G2	-3.50378	4.46866	18.477	0.000242367
ENSECAT00000006704	2.54826	4.37696	23.5368	0.000242856
CYB5A	2.48685	4.71488	18.224	0.000242925
KCNAB2	2.95233	3.40334	23.6482	0.000243862
OR2A25	2.38572	4.76415	23.4699	0.000246054
STAG1	6.15515	6.85805	15.3281	0.000246568
TRH	2.46712	4.24746	23.4459	0.000247213
ENSECAT00000012192	-3.13664	5.1171	16.1629	0.000247283
STN1	-2.63149	5.45964	18.1605	0.000247671
LYPLA1	-5.74135	5.92623	17.3555	0.000250941
WDFY4	-4.0507	5.65577	16.1326	0.000251059
PPP2R2D	-4.25487	4.45588	16.9233	0.00025119
DNAJB1	-6.17698	5.78144	18.3536	0.000251431
SLC17A4	2.35168	4.87063	23.3241	0.000253196
SV2C	3.87918	7.25953	15.6087	0.000253283
ENSECAT00000008457	3.86139	5.73011	16.8821	0.000254788
MGST1	-4.20317	5.13608	17.3076	0.000254932
SLC43A2	4.40959	5.75661	16.8747	0.00025544
ANXA6	3.79467	7.25959	15.2339	0.000256408
RARB	4.50134	5.17428	15.5374	0.000260591
NAP1L5	2.54323	4.05739	23.1433	0.00026238
GRID2IP	-4.92791	4.72666	18.207	0.000262678
MMEL1	3.89465	6.19675	16.0102	0.000262905
MOV10L1	2.4236	4.66912	23.1053	0.000264358
PCK2	-5.10744	7.10655	15.9928	0.000264637
PLCB3	4.37981	4.71316	15.4937	0.000265183
NSDHL	-3.83726	4.43519	17.1854	0.000265432
EGFL8	3.61519	4.51668	16.7311	0.000268438
SNX6	4.90405	5.68983	15.1218	0.000268667
PLK2	-5.08346	6.91021	15.1137	0.000269569
POLR2D	3.09858	3.66377	16.6718	0.000270874
PJVK	2.56832	3.96226	22.9778	0.000271119
ENSECAT00000006410	2.55906	2.83654	23.9965	0.000272445
KLHL41	2.54405	4.29528	22.9435	0.000272976
NPC1	-4.76995	5.76953	15.9097	0.000273074
ANKS3	2.60122	3.96299	22.9279	0.000273823
MTUS1	2.49608	5.19284	16.5916	0.000274954
RNF152	2.68965	3.11934	22.917	0.000275201
ZMYND10	2.39251	4.17713	22.8817	0.000276351
PER1	-4.79187	4.17623	17.0543	0.000277217
SVIL	-4.74899	7.31752	15.3779	0.000277767
CMTR2	2.58451	4.60172	23.0437	0.000278205
ENSECAT00000025534	-5.407	6.11587	15.8582	0.000278444
ANGPTL3	2.54779	3.50683	22.839	0.000278711
KLHL28	-3.84988	4.76891	17.0367	0.000278846
ENSECAT00000054181	2.44612	4.58874	22.8307	0.000279169
DNM3	-4.22107	5.30507	17.0325	0.000279228
PLK4	-5.3385	5.54789	17.0288	0.000279576
FGFRL1	-3.72293	4.59546	16.3812	0.000279817
FOSB	2.59988	2.95938	23.7635	0.000280269
SEPTIN6	2.9832	4.25135	16.5829	0.000281702
ENSECAT00000009842	2.50442	3.48392	15.2891	0.000282229
CD79A	2.4854	3.69939	22.7741	0.000282342
LNPEP	3.31013	4.14687	16.5769	0.000283185
GBP5	-4.00892	5.28021	16.9823	0.000283926
TBC1D19	-4.52467	5.18678	16.9795	0.000284192
ENSECAT00000021509	-4.36707	5.7232	15.7979	0.000284879
EPHA7	-3.05691	5.69259	16.4391	0.000284944
ENSECAT00000055382	-4.05453	7.05327	16.9669	0.000285388
ALDH1A3	2.95555	5.19953	16.5545	0.000285399
SLC4A7	4.73968	6.61594	15.299	0.000286689
ENSECAT00000001712	2.76902	4.37995	17.7188	0.000287074
CAPN2	-2.4248	5.3811	14.909	0.000289378
IDH1	-4.31752	4.26454	16.9041	0.000291415
ENSECAT00000000632	2.7132	4.50914	23.3143	0.000292513
DUSP13	2.35633	4.51789	22.5936	0.000292732
FAR1	4.16103	6.53662	15.724	0.000292966
PITX1	3.75675	4.16069	15.7192	0.000293504
SS18	4.26285	5.62975	15.2356	0.000294081
SPARCL1	-3.66208	6.0151	16.8743	0.000294317
ENSECAT00000060963	-4.84034	6.51279	15.2321	0.000294497
YME1L1	3.67955	3.44034	21.7085	0.000295227
MAD2L1	2.35821	4.54055	22.5449	0.000295608
FUT9	2.43801	4.72501	16.3418	0.000298174
FBXO33	2.44255	4.04193	22.4944	0.000298624
MBD2	-2.8739	4.5823	16.1713	0.000301586
ENSECAT00000023502	2.49148	4.40331	22.4339	0.000302288
ENSECAT00000003239	2.43968	3.90428	22.4213	0.000303056
ENSECAT00000062083	2.01003	3.25524	17.4821	0.000305081
FMNL2	-4.3472	5.01374	17.704	0.000305614
GALNT3	-3.12044	4.7944	17.6981	0.000306165
VARS2	4.31357	6.48785	15.1179	0.000308337
ADAMTS16	1.95924	3.23859	17.4477	0.000308356
PANK3	-4.94685	5.08265	16.7177	0.000310115
TRMU	2.39956	3.99807	22.295	0.000310886
LDHC	2.54846	4.15766	22.4198	0.00031109
HAS2	-5.11421	6.20687	16.3004	0.000311841
GPC6	3.67038	4.1439	16.2904	0.000312926
ENSECAT00000063708	2.66638	2.80808	23.2901	0.000313058
PGM5	-4.78652	5.20673	16.6874	0.000313274
ENSECAT00000057850	4.46517	5.40399	16.28	0.000314068
ENSECAT00000056063	-3.54245	4.24186	17.6071	0.000314731
HAP1	-2.66595	5.74057	17.4342	0.000316447
ZNF658	-3.47056	4.58722	15.52	0.0003166
KCNH3	3.72245	5.3055	15.5191	0.000316701
MPP1	3.828	4.68202	16.255	0.000316827
HMGB3	-4.26603	4.4327	16.6459	0.000317663
ENSECAT00000009847	2.36391	4.29177	22.1877	0.000317724
SAC3D1	-3.72098	4.54726	16.6413	0.000318152
TECTA	3.91028	5.85129	15.0112	0.000321883
SLC39A6	-5.68457	5.87503	15.0102	0.000322016
ENSECAT00000008020	2.73221	3.73771	16.1639	0.000322767
NR2F6	-5.74318	5.18756	16.5952	0.000323108
HCN4	-3.57504	4.75064	16.1521	0.000324409
ENSECAT00000042317	-4.75198	4.15201	16.5716	0.000325678
KLF4	5.67604	6.29372	14.6618	0.000325699
PBLD	2.44032	4.16464	22.0513	0.000326663
PAPPA2	2.4372	3.72096	22.0408	0.000327367
TPM1	3.68671	5.91707	14.9564	0.000327796
HABP2	5.53311	6.27999	14.9631	0.000328195
PRAG1	2.52788	3.69892	17.264	0.00032825
DRAXIN	2.09358	2.74941	22.0095	0.000329465
ADAP1	3.98719	5.3416	14.9515	0.000329734
SNAI3	2.40512	3.96409	21.9902	0.000330766
GRAMD1A	-3.45217	5.78493	15.382	0.000333613
OXT	2.48776	3.18096	21.9461	0.000333756
TIMM10	3.30681	4.54854	15.3697	0.000335287
NSL1	3.24228	3.84521	16.0822	0.000336624
SLC9A3	2.50051	4.12571	21.8987	0.000337013
BOLA3	3.66516	5.11118	15.3545	0.000337233
BSPRY	2.33523	4.69344	21.8925	0.000337438
BARHL2	2.51025	3.75197	21.8743	0.000338702
ENSECAT00000050668	2.09142	3.08866	18.741	0.000339529
NCDN	3.12774	5.11454	15.3083	0.000343251
SLC7A1	1.73201	2.69619	17.0952	0.000344168
TMPRSS11D	-4.14433	4.37531	14.8452	0.000344213
ENSECAT00000006980	-3.9911	6.42752	16.4054	0.000344412
FAM122B	2.37432	4.21234	21.7886	0.000344705
ENSECAT00000018523	2.37662	4.15227	21.7808	0.000345259
CHAF1A	-3.9035	5.95212	17.2957	0.000346088
APMAP	-2.70322	3.81358	17.0836	0.000346773
PHF7	2.48698	3.11618	21.7537	0.000347189
ENSECAT00000035633	-2.38579	5.1005	17.087	0.000347373
PPM1M	-2.93252	4.62075	17.2531	0.000347843
NCEH1	2.42113	3.86308	21.7378	0.000348325
PCED1A	2.4256	3.84909	21.725	0.000349242
BIN1	-3.25056	4.01068	17.246	0.000351401
HJV	-3.26155	5.1653	16.3428	0.000351754
SPP1	-4.59687	5.5619	15.9568	0.000351826
SPATA16	-3.98004	6.21451	17.2385	0.000352215
CREM	2.81022	3.77938	22.4975	0.00035365
CADM2	-2.99185	6.33599	17.2192	0.000354298
PSEN1	4.68263	6.7734	15.225	0.000354374
GTF2H4	3.88088	6.20825	14.7703	0.000354827
CPNE7	3.32205	4.88261	15.9275	0.000355482
TAF5L	3.87894	4.10899	22.6157	0.000355772
TIGAR	3.28237	4.25906	15.925	0.000355793
GART	2.78122	3.71543	15.8626	0.000356694
SCRIB	6.50238	5.94519	14.4423	0.000357232
PRKCE	2.0194	2.64692	21.699	0.000359759
GAR1	3.38927	4.43876	15.8789	0.000361623
HCN3	-1.61963	5.10403	16.9344	0.000361979
NECTIN4	3.57566	3.70171	22.5214	0.000362269
DDX39A	-4.63012	5.72558	14.4038	0.000363087
OR4K13	2.42057	3.49319	21.4793	0.000367428
ACTN3	-3.10125	6.52627	17.0866	0.000369045
USP44	2.41239	3.45629	21.4391	0.000370502
WDR45B	-3.6566	4.7943	16.1802	0.000371654
ENSECAT00000063808	2.12266	2.6075	20.6434	0.000372257
UBE2I	-3.61722	5.36569	16.1745	0.000372374
MPV17	-5.14788	5.19714	17.0458	0.000373714
YARS1	-5.27586	7.2736	14.3179	0.000376503
FAM149B1	-3.89688	5.14941	15.7559	0.00037771
RBPMS	2.79689	4.90136	16.8967	0.000378153
ATP5PB	-3.45284	4.21307	16.1051	0.000381239
NFKB1	-2.98206	5.47977	15.6522	0.000381311
CHRNA6	2.33905	4.40118	21.2799	0.000382979
XIRP2	2.07075	5.19317	23.319	0.000387011
NELFB	-3.79962	4.00618	16.05	0.000388451
ZNF597	2.94273	6.1414	14.5199	0.000389879
ARHGEF1	-5.54831	5.36515	14.2293	0.000390883
ENSECAT00000051801	-5.27401	6.44909	14.5131	0.000393912
ENSECAT00000035704	-2.33504	3.86355	16.6634	0.000394299
ENSECAT00000037391	-2.33504	3.86355	16.6634	0.000394299
ENSECAT00000055109	-2.33504	3.86355	16.6634	0.000394299
UPK2	2.21932	5.67391	23.1796	0.000396776
NCOA5	-3.23084	5.09683	16.8515	0.000396848
NDUFA9	-2.32252	6.79432	17.9183	0.000397541
CCHCR1	3.65779	4.24626	15.6106	0.000397693
ZBTB42	2.35982	3.14953	21.0715	0.000400043
TMED2	-3.89718	5.26671	18.2428	0.000401635
P3H4	-3.43024	3.7808	15.9486	0.000402093
UBE2C	-3.96687	4.54175	15.9479	0.000402201
GALNTL6	4.54885	6.34657	14.8839	0.00040409
PHF8	3.25969	3.99473	15.5356	0.000408454
DZIP3	-4.63611	6.14737	14.8555	0.000408551
PECR	-3.76642	4.26789	14.8516	0.000409167
TEX15	2.43222	3.18588	20.9521	0.000410211
CHPF	-6.419	6.47903	16.7217	0.000413173
HTR2A	2.33869	3.05812	20.9059	0.000414224
EEA1	-4.3661	5.00817	15.8613	0.000414263
CACNG2	-3.46258	5.68375	15.8567	0.000414914
TDRD6	-4.80146	4.94223	15.8411	0.000417127
RSF1	4.37053	6.62896	14.7954	0.000418157
CDK1	-3.40902	6.49373	14.0337	0.000420194
TSPO	2.24546	2.86493	21.2684	0.000420198
OSBPL6	-4.14539	4.48559	14.7791	0.000420798
REST	-3.55339	4.58871	16.6433	0.000423376
SSR4	-4.61833	5.64683	14.3009	0.000423643
ENSECAT00000040286	2.38913	3.71553	20.7929	0.000424232
SPEF2	-5.20566	4.80416	16.6334	0.000424682
SIPA1L2	2.15003	5.78512	22.7976	0.000425058
PIR	-2.78238	5.35148	17.7629	0.000426245
ENSECAT00000059100	1.15497	2.4628	15.9147	0.000426523
ENSECAT00000045298	-5.05379	4.52742	16.6085	0.000427994
PPIL4	-3.51562	4.31543	15.7509	0.000430211
NFAT5	4.83685	5.60969	14.2923	0.000431072
RANBP3	-3.62851	5.57236	16.5794	0.000431896
CALCRL	-3.42424	5.08926	15.7389	0.000431982
ENSECAT00000062522	-4.74181	5.43843	16.1946	0.000432356
PRPF40A	5.00542	8.23208	13.9828	0.000433993
METTL11B	2.77243	3.39494	21.5792	0.000435237
RRAGD	-5.36906	6.10381	16.5508	0.000435776
IFIT5	3.83351	4.81252	15.3211	0.00044096
IDUA	-4.28882	6.85959	16.5128	0.000440988
AHSA1	-5.44219	5.22038	16.5125	0.000441023
NASP	3.16922	7.71367	13.9266	0.000442126
PIKFYVE	4.35822	5.66071	13.9347	0.000442964
TLX3	2.24555	4.5427	20.588	0.000443092
CDKL2	-3.95732	6.10752	15.6633	0.000443333
NSD2	5.62117	7.06862	13.9316	0.000443551
BICD1	3.83014	5.36043	14.6331	0.000445294
MGAT2	-4.4566	3.97939	15.6485	0.000445587
UNC13B	4.70482	6.6408	14.2001	0.000447646
NIT2	3.92157	5.60237	15.2738	0.000448494
PEX13	3.08832	3.21857	21.4271	0.000448547
SLC46A3	-3.60717	4.31865	16.4575	0.000448683
KIFC3	4.20891	5.43933	15.2667	0.000449639
ENSECAT00000057147	2.2195	4.42404	20.5099	0.000450529
UTRN	-4.44022	4.97864	15.6121	0.000451206
MDN1	-4.70044	6.7593	13.8907	0.000451339
EEF2K	3.09377	4.43818	15.2533	0.000451801
ATP13A2	-3.71883	3.41984	15.5832	0.000455705
CTDSP1	2.32174	3.99009	20.4503	0.000456304
DMC1	2.39527	3.58681	20.4102	0.000460231
CRTC1	3.9746	5.7215	15.1992	0.000460652
TRAK1	-5.37301	5.65173	16.3722	0.000460844
ENSECAT00000002976	2.3394	3.42748	20.395	0.000461733
ENSECAT00000003103	2.32919	2.9224	21.2333	0.000464255
PAK6	2.43754	3.14146	20.6262	0.000465914
PDGFRL	-4.18925	4.81103	16.337	0.000465978
HBP1	3.16117	6.28401	14.5138	0.000466437
VEZF1	-4.72974	7.3714	13.8122	0.000466693
C13H7orf26	3.03774	6.70167	14.4944	0.00046682
GRIN2C	2.10473	3.10154	20.3422	0.000466991
PPP1R11	2.25819	4.42463	20.3412	0.000467086
CNKSR2	5.07136	6.62425	13.8075	0.000467647
ZNF596	2.47147	3.27761	20.4787	0.00046921
ENSECAT00000041932	2.35516	3.53286	20.3113	0.000470095
CDC42EP3	2.9401	3.63405	15.1252	0.000473071
POU2F2	4.27334	5.07081	14.0532	0.000475466
MEIOB	2.40703	4.20202	20.2581	0.000477092
CYP19A1	2.10007	5.59149	22.1484	0.000478687
ENSECAT00000062422	-3.09275	3.49985	15.4272	0.000480899
ENSECAT00000021892	2.18053	5.04608	22.1213	0.000481091
SGCD	2.09879	5.582	22.1172	0.000481456
GABRR1	2.25727	2.95632	20.4505	0.000481798
SPATA17	2.65048	3.37246	20.8941	0.000481846
KIAA0319	2.69659	7.18086	15.0668	0.00048312
ABRA	2.19325	2.87762	20.6091	0.000485418
GGA1	-2.6587	5.17828	17.3349	0.000485597
S1PR3	2.38823	3.51278	20.1605	0.000485608
KSR2	-4.13345	4.41191	15.3877	0.000487511
ICE1	-4.73615	4.64914	16.1774	0.000489991
GAD1	5.14086	5.95889	13.9748	0.000491059
MSTO1	-3.60129	3.99615	15.3643	0.000491469
TICRR	2.99241	4.04708	15.0181	0.000491678
DCK	2.46077	5.07152	14.8825	0.000498003
ENSECAT00000035307	2.09091	5.52507	21.9299	0.000498484
VPS50	5.09796	6.81317	13.9295	0.000500305
ACOT11	2.33603	4.05425	14.869	0.000503993
FA2H	2.08953	5.48667	21.8664	0.000504409
SRR	4.50268	5.59434	13.9063	0.00050511
ECT2L	2.08935	5.47297	21.8253	0.000508291
RNFT2	2.26308	6.04238	14.8906	0.00051228
VANGL1	2.35453	3.90455	19.9059	0.000513137
ULK3	-3.60938	4.84758	16.0291	0.000513533
SERPING1	-3.28318	3.71348	15.2296	0.000514963
AJUBA	-2.80094	2.89746	15.2233	0.000516094
MAPKAP1	-5.42837	5.91721	13.5602	0.00051979
FMN1	3.58117	4.32075	14.8516	0.000522166
SLC17A9	4.00438	5.32943	14.8431	0.000523766
STIM2	-4.75412	5.8617	14.8391	0.000524534
RHOB	-3.8729	4.79504	15.9535	0.000526007
ETV3	4.10326	5.52421	14.8297	0.000526312
ENSECAT00000032539	2.08442	5.32105	21.6383	0.000526406
M1AP	2.08446	5.33515	21.6268	0.000527546
BAHCC1	-3.2709	4.1529	14.1845	0.000530487
EFL1	-3.44859	4.76357	14.7227	0.000530877
ENSECAT00000015482	2.18418	4.14777	14.6967	0.000533086
ENSECAT00000054429	2.40837	3.13471	20.0347	0.000533543
ROGDI	2.28557	3.87167	14.7135	0.000535034
ENSECAT00000032552	2.32761	4.45555	14.677	0.000536942
HHEX	3.65573	5.02838	14.7678	0.000538271
KCNV1	2.35786	3.33236	19.8947	0.000538463
GAL3ST4	-6.21133	6.73399	15.8643	0.000541131
MAN2A2	-4.11318	5.76318	14.1247	0.000543073
GABBR1	-4.79788	5.78231	15.8215	0.00054856
MTRF1L	3.51118	5.13964	17.4529	0.000548885
TMOD3	-5.04966	6.18596	13.408	0.00055489
ASAP1	-4.65742	4.39743	15.0118	0.000555541
RND3	-2.41734	4.71064	16.7312	0.000556097
UBTF	4.85876	6.95954	13.67	0.000556927
ARID1A	5.77415	6.69742	13.3932	0.000558437
OR4K3	2.17008	2.83937	20.1406	0.000558473
TRAFD1	4.0792	6.01269	14.6625	0.000559264
BEND3	2.06719	5.53033	21.2951	0.000561645
FRMD3	-4.69538	5.30444	15.7447	0.000562186
ENSECAT00000043668	4.47257	6.1046	13.374	0.000563051
BAIAP3	-2.2977	4.72763	16.677	0.000564833
COLGALT2	2.07887	5.14301	21.2639	0.000564974
VTI1A	2.17296	4.59698	21.263	0.000565073
TSC22D4	4.13534	5.54555	14.0218	0.000565492
E4F1	-4.62262	5.08261	15.7114	0.000568199
ENSECAT00000029017	2.175	4.55651	21.2248	0.000569191
ZNF768	-3.0523	5.01225	14.9224	0.000573176
LRRC38	2.07696	5.0785	21.1875	0.000573244
ACTR10	-5.02417	5.01367	15.6801	0.00057392
FUNDC2	-3.21745	4.20159	14.9153	0.000574591
NBEAL1	4.57494	5.59699	13.8142	0.000575404
IGFBP3	-3.69621	5.26572	13.975	0.000576025
TMEM8B	-2.77296	4.80468	16.7254	0.000580036
ENSECAT00000063955	2.50575	2.90054	20.1554	0.000580223
ENSECAT00000037404	2.06311	5.41698	21.1017	0.000582703
ZNF84	-3.20668	4.70602	15.6294	0.000583308
IRF6	3.64144	5.66027	13.9365	0.000584822
AQP2	2.06246	5.39244	21.0564	0.000587767
ADCY2	-2.82768	5.01271	16.8517	0.000588131
GNAL	-4.80522	6.48862	14.5229	0.000588441
IPO13	3.15959	4.69822	14.5156	0.000590018
SFSWAP	-4.1131	6.83103	13.5292	0.00059042
ENSECAT00000000595	2.07597	4.96014	21.0223	0.000591616
ELMOD1	-2.96493	4.48001	14.8242	0.000593233
HHIPL1	2.71724	5.10169	15.5463	0.000594429
MARCHF1	4.26711	5.54542	13.8907	0.000595496
WDR19	3.69332	4.78312	14.4891	0.000595746
GTF2E1	-2.56402	5.6974	16.7817	0.000596811
BRD9	-3.82383	3.38703	14.7993	0.000598449
KRT24	2.25708	6.66388	13.8769	0.000598747
RHBDD2	-3.56188	3.72988	15.5393	0.000600431
CFAP300	2.54151	3.20485	19.9585	0.000601207
DTWD1	-4.65143	5.56609	15.5325	0.00060174
REXO2	3.51005	4.99939	14.4551	0.000603208
EIF3K	3.67378	7.51261	13.2136	0.000603333
ENSECAT00000031668	3.34332	3.23203	19.9563	0.000604644
HRH3	2.23069	4.00857	19.1428	0.00060696
CKAP2L	2.0569	5.24329	20.8662	0.00060961
MSL3	-5.51576	7.64897	13.1876	0.00061015
ENSECAT00000001818	2.05728	5.24478	20.8614	0.000610167
NFATC4	-2.80108	5.18449	15.4819	0.000611607
ENSECAT00000008648	5.7805	6.07603	13.1793	0.000612326
PTGER4	2.03929	5.12155	20.8218	0.000614842
MPP2	-2.50373	4.50857	16.3636	0.000618469
PRDX4	-6.81239	7.07835	13.1561	0.000618484
SOX2	-4.39084	4.99216	15.4472	0.000618487
FBXO21	-3.81986	5.42582	14.6982	0.000620104
IPMK	2.49841	3.87824	15.2718	0.000622727
APBB2	-5.82467	5.58249	15.4255	0.000622812
RHOG	-4.47534	4.37386	15.4093	0.000626083
GALK2	-4.46132	4.15703	15.4089	0.000626174
MRPS23	2.75086	3.54797	14.2976	0.000627425
OTULINL	2.0546	5.15835	20.7109	0.000628146
ENSECAT00000056864	3.37122	4.17852	14.3435	0.000628367
IRX6	2.59556	3.52756	19.7451	0.000628603
PRNP	-2.97955	3.62037	14.6567	0.000629247
LHFPL5	2.05468	5.15024	20.6978	0.000629742
SLC35B2	-4.0706	4.09718	15.3878	0.000630433
IQCA1L	2.05438	5.15461	20.6906	0.000630613
UBXN2A	2.05484	5.14793	20.6886	0.000630865
COG6	2.58828	3.59774	19.72	0.000631029
TRPM7	-3.89208	7.62548	13.1061	0.000632007
BAX	2.98252	5.10636	14.3253	0.000632573
ATF4	-2.89988	4.3589	14.638	0.000633388
ENSECAT00000016209	3.46464	6.30997	13.101	0.000633404
DNAAF5	1.94193	2.67581	19.4909	0.000635449
SOCS2	2.12828	2.86872	20.645	0.000636208
CLPTM1L	-2.42258	5.03959	16.3175	0.000636905
SOCS1	2.92924	3.86764	14.2719	0.000637931
ZCCHC7	-2.8663	4.44683	16.4393	0.000638692
ENSECAT00000020968	-4.68348	5.56036	14.6057	0.000640669
ENSECAT00000025430	2.05153	5.11003	20.6074	0.000640859
NTM	2.03677	4.97448	20.5688	0.000645679
ENSECAT00000005408	2.05113	5.07583	20.5559	0.000647307
C1orf105	2.05086	5.06866	20.5486	0.000648226
KANSL3	3.34163	3.9537	13.3011	0.000649221
KLHL10	-5.25909	5.74581	15.2916	0.000650359
CETN2	-5.03733	4.91322	15.2863	0.000651471
PLEKHS1	2.05036	5.05032	20.5206	0.000651765
KIAA1549	-4.89796	4.57638	15.2778	0.000653258
C3H4orf36	2.05093	5.04021	20.5033	0.00065396
TP53INP1	-3.8883	7.07291	15.2734	0.000654192
PSMC2	4.7269	6.36048	13.2733	0.000656797
SART3	-3.73546	3.32873	14.5335	0.000657214
CCNG2	2.04985	5.02545	20.4702	0.000658186
PARP10A	2.06984	4.67954	20.4615	0.000659309
FNIP1	-2.90257	5.37795	16.4456	0.00065941
C8H18orf21	2.09408	4.6547	20.4551	0.000660128
ENSECAT00000051782	2.07001	4.67894	20.4523	0.000660483
TNFRSF21	-4.03446	4.0226	15.2417	0.000660938
SNX25	-3.43185	5.59581	14.2019	0.0006619
G6PC3	-3.88967	5.10144	15.2258	0.000664366
LBR	-4.27539	4.86473	15.2208	0.000665442
ZPLD1	2.13499	3.06557	18.724	0.000666729
ZFP2	2.20514	3.27037	18.6808	0.000673261
RNF103	-3.5565	6.29191	13.5581	0.000674681
CTF1	2.0681	4.63505	20.3424	0.000674813
SAAL1	2.33782	5.88299	14.1311	0.000676068
FBN2	-3.87022	4.9191	15.166	0.00067737
ABCA2	-3.86176	7.52151	12.9459	0.000677373
PANK1	-3.08265	5.12284	14.4389	0.000679599
SLC5A6	2.09737	4.53493	20.2908	0.000681675
FKBP5	-2.52132	5.67261	15.1458	0.000681825
ENSECAT00000016521	-3.33835	3.37525	15.1399	0.000683136
ENSECAT00000051833	4.60315	6.19002	13.5432	0.000683387
ATP1A2	-3.5086	4.87828	14.4227	0.000683514
PRUNE2	-3.71974	5.12894	15.1349	0.000684247
ATG2A	-5.77542	5.37474	15.129	0.000685573
FEZ2	-4.04761	5.38954	15.1237	0.00068675
LMX1B	-2.74479	6.57727	16.2982	0.000687598
ENSECAT00000002869	2.04592	4.88316	20.2329	0.000689456
UHRF1BP1	-4.82305	5.46321	15.1063	0.00069064
HAX1	4.58054	6.56249	21.0593	0.000691535
ENSECAT00000044546	2.04633	4.87338	20.2161	0.000691728
WNT11	4.00167	5.03025	13.5127	0.000691738
ATP11B	3.7088	6.31932	13.5067	0.000693388
ZHX3	-4.86829	4.62873	15.0933	0.000693586
NUP98	-5.52308	6.35938	15.0909	0.000694123
SPHK1	2.04595	4.87084	20.1928	0.000694905
HS3ST3B1	2.03241	4.77659	20.189	0.000695432
RBM12B	2.04615	4.85485	20.18	0.00069666
CCDC93	-5.76047	5.14804	15.0692	0.000699048
NUDT6	2.21828	3.86573	20.1378	0.000702466
CELF2	2.33531	7.08993	12.8354	0.000702553
WDFY2	-2.50225	5.10039	13.9498	0.000702936
NSMF	-5.23035	5.2742	15.0496	0.000703518
NUFIP2	-4.30582	7.45137	12.8575	0.000703875
ENSECAT00000001131	2.04543	4.83383	20.1185	0.000705145
ENSECAT00000019472	2.27259	3.53224	13.9859	0.00070537
PTPRA	-5.01696	6.66389	12.8465	0.000707219
CCDC112	3.01839	3.9253	14.0204	0.000707727
LRRIQ1	3.61121	5.71974	14.0096	0.000710552
ACTR1A	-4.10598	4.0311	15.0147	0.000711572
VSIG1	2.04486	4.80631	20.063	0.000712913
MAB21L1	-4.61799	4.45154	15.0058	0.000713647
ENSECAT00000035510	3.11226	5.10953	13.4329	0.000714076
HDAC7	2.21575	3.81612	20.051	0.000714596
PRDM15	-4.17202	5.20926	15.0005	0.000714866
ERP29	4.08406	7.21318	13.0667	0.000716127
GBA2	-4.68341	5.33045	14.9864	0.000718177
ENSECAT00000049983	2.077	4.43369	20.0163	0.000719514
SDC4	2.77254	4.31835	13.9742	0.000719933
BHLHE41	-4.42344	5.22006	14.9761	0.000720598
ENSECAT00000017417	2.04307	4.7766	20.0063	0.000720939
KIAA0556	1.88054	3.65146	16.817	0.00072344
TRAPPC1	-2.89727	5.15122	16.1181	0.000723871
STRC	-1.45222	5.54904	14.7856	0.00072579
HSF5	-4.84179	4.98028	14.9519	0.000726308
TMTC4	-2.3841	3.95101	15.8021	0.000729203
TMEM129	2.04209	4.74953	19.9443	0.000729843
SEMA6B	2.02891	4.67366	19.9378	0.000730795
CCNT2	-3.06079	6.23496	12.9822	0.000730848
ARHGEF25	-2.59937	4.87332	16.0263	0.000731188
BAMBI	-2.7799	6.62088	16.08	0.000731822
IL6R	-3.38326	5.13217	14.9232	0.000733144
CLDN4	3.55129	4.6463	13.919	0.000734808
ELF4	2.68566	4.67054	14.9013	0.000736692
TDRD3	3.51432	5.8343	13.9115	0.000736835
LMO3	-4.99719	5.02445	14.9075	0.00073692
RYK	-4.57657	5.79047	14.9043	0.000737692
LGR5	2.08328	4.33349	19.877	0.000739663
CYB5R3	-4.05096	5.46227	14.8927	0.000740504
SORT1	-3.9572	4.66166	14.8873	0.000741821
BFAR	-1.91248	6.45887	14.8716	0.000743015
WDR55	2.02783	4.63827	19.8412	0.000744944
CSAD	2.02882	4.6171	19.8379	0.000745429
KCTD2	-4.46737	4.82113	14.8723	0.000745461
PLAG1	2.6329	5.72231	14.8159	0.000746073
STAB1	-5.31775	4.98581	14.8613	0.000748156
ENSECAT00000044619	2.08715	4.254	19.8074	0.000749971
INO80C	2.0418	4.69814	19.8025	0.000750696
CCDC96	2.56183	4.18353	13.2875	0.000754351
GANAB	3.12288	5.81671	12.8728	0.000754634
UQCRB	-3.58629	7.69083	12.6958	0.000755157
SDSL	2.0391	4.66253	19.7554	0.000757775
ENSECAT00000030702	-5.49418	6.51319	12.6752	0.000761965
ASB17	-5.28334	5.40099	14.8041	0.000762321
ADCY1	2.03865	4.64803	19.7183	0.000763407
PGBD2	2.21581	3.20116	18.1288	0.00076361
ENSECAT00000033417	2.0393	4.62671	19.6978	0.000766547
CHMP2B	2.0344	4.50482	19.6977	0.000766566
PIGW	2.03409	4.5126	19.6976	0.000766584
ENSECAT00000006703	4.95954	6.21204	12.8975	0.000768876
TAS1R1	2.0348	4.49107	19.6737	0.00077025
DLAT	-4.16596	6.83741	12.8888	0.000771666
CCDC184	2.03485	4.4903	19.6615	0.000772125
MYBPHL	2.03513	4.48809	19.6602	0.000772325
EYA3	-4.55904	5.09826	14.7644	0.000772326
PPIF	2.03526	4.48017	19.6537	0.000773343
PHF19	3.22788	5.45376	12.8835	0.000773405
MSANTD1	2.03532	4.47923	19.6457	0.000774574
SLCO1C1	2.21562	3.64015	19.6443	0.00077479
THOP1	-3.73527	4.13912	14.7467	0.000776826
SRC	-5.37895	5.82402	14.7451	0.000777237
PRR7	2.03549	4.45618	19.6241	0.000777931
TNFSF11	-4.35432	5.40699	14.7387	0.000778888
ZFP90	2.00403	4.28386	16.538	0.000779398
STXBP6	2.04021	4.5618	19.6126	0.000779729
RIMS1	4.36405	5.3491	13.2128	0.000779758
ENSECAT00000002646	2.82045	3.53175	13.7437	0.000784249
ENSECAT00000002063	2.12239	4.08216	19.5717	0.000786145
PPARGC1A	2.03756	4.40986	19.5645	0.000787292
PPM1D	3.8791	5.11207	13.1856	0.000788322
FSD1L	-5.31489	5.42843	14.6927	0.00079076
MRE11	4.44712	7.06831	12.5896	0.000790928
ENSECAT00000053040	2.03613	4.44613	19.5303	0.000792704
RHBDD1	-3.97563	5.49154	15.7996	0.00079334
ZNF568	2.83325	4.33239	13.7126	0.00079338
RHOV	2.03972	4.38247	19.5148	0.000795179
GLT8D1	-4.35481	4.28206	14.673	0.000795905
SHC1	3.60184	5.84456	12.569	0.000798086
OR1N1	2.09945	4.05967	19.4908	0.000799032
ENSECAT00000010743	2.03738	4.40641	19.4893	0.000799277
COPS4	2.03877	4.38607	19.489	0.00079933
CDC25C	2.04101	4.35645	19.4816	0.000800513
LYRM4	2.12487	4.0238	19.4695	0.00080246
AIMP1	3.57386	5.67016	13.6808	0.000802834
AZIN2	2.04432	4.45396	19.4668	0.000802907
MMP17	-3.41905	5.98963	13.6775	0.000803808
ENSECAT00000026191	2.04448	4.45388	19.4574	0.000804419
PLEKHH2	4.42188	6.17473	13.1277	0.000806852
ASAH1	-3.75872	4.97312	13.6645	0.000807731
FCN3	2.0461	4.43174	19.4344	0.000808162
BORCS6	-4.54173	5.58803	13.1147	0.000811064
LETM2	2.04304	4.31494	19.4101	0.000812128
RAPGEF4	4.01408	6.11224	13.1102	0.000812546
ENSECAT00000033781	2.04583	4.42983	19.4054	0.000812895
ENSECAT00000003546	2.04273	4.30254	19.3986	0.000814027
TNS3	-3.82878	3.8211	14.6023	0.000814665
PCDHB1	2.04201	4.33907	19.3944	0.000814711
ENSECAT00000034576	2.04709	4.43303	19.3928	0.000814975
DTNA	3.6085	5.59298	13.098	0.000816515
FETUB	2.12573	3.99882	19.3773	0.000817526
FIP1L1	-4.15233	6.9545	12.5117	0.000818298
LHCGR	2.04695	4.39712	19.3579	0.00082073
LPAR1	2.04377	4.28038	19.357	0.000820893
EXOC8	-3.866	5.96206	14.5766	0.000821617
FAM135B	2.0439	4.28259	19.3497	0.000822103
TBK1	-3.65634	4.0372	14.5727	0.000822669
ENSECAT00000044420	2.17242	5.76139	13.6925	0.000823003
OVOL2	2.04233	4.30624	19.3301	0.000825363
CNNM1	-2.80256	5.34563	15.6571	0.000826784
ENSECAT00000003697	2.04837	4.35703	19.3147	0.000827941
FAM49A	2.1972	3.11594	19.2969	0.000830922
PIM2	2.10552	3.94812	19.2932	0.000831558
SPATS1	2.00224	4.40984	16.29	0.000833236
C3H16orf46	2.0475	4.22901	19.2782	0.000834081
CLDN16	-3.46267	6.7196	12.4645	0.000835368
LRRC30	2.04796	4.22233	19.2664	0.000836075
RCAN2	2.04853	4.21641	19.2473	0.000839327
IER5	2.21407	3.37943	19.2409	0.000840415
GATB	-3.26644	5.35956	13.8438	0.000840593
ALG6	2.04906	4.19953	19.239	0.000840749
ENSECAT00000000831	2.13146	3.89166	19.2197	0.000844042
PPME1	-3.38398	5.8129	15.5849	0.000844318
ZBED8	-4.18368	4.21066	14.4935	0.000844521
ENSECAT00000020615	4.15247	4.95307	12.6746	0.000844649
GREB1	4.14866	5.06442	13.013	0.000844915
NXPH2	3.31333	4.43502	13.5374	0.000847027
SORBS1	3.43569	6.92847	13.0054	0.00084753
ENSECAT00000009154	2.43777	4.2743	13.5036	0.000847641
DAB2	2.04926	4.20016	19.1926	0.000848699
ENSECAT00000024291	2.10702	3.913	19.1851	0.000849991
ENSECAT00000060043	2.071	5.85718	13.5232	0.000850056
CHSY1	-4.64663	4.72931	14.4726	0.000850368
PPP1R9B	-4.45983	4.95094	14.4655	0.000852389
SLCO4C1	2.05265	4.25417	19.1688	0.000852823
ENSECAT00000056295	2.10974	3.88379	19.1668	0.000853171
GPLD1	3.4509	5.08754	13.5163	0.000853744
DNAH5	2.04951	4.16813	19.1623	0.000853938
ENSECAT00000019188	2.05335	4.24282	19.1438	0.000857164
ENSECAT00000054811	2.05414	4.25796	19.143	0.000857314
CHIC2	-4.03389	6.04854	14.448	0.000857344
CFAP54	-3.52384	4.86304	12.9752	0.000857898
ENSECAT00000032985	2.05199	4.13904	19.1356	0.000858593
ENSECAT00000001150	2.05294	4.27177	19.1336	0.000858948
IFT140	-4.26545	4.87369	14.4413	0.00085925
JPT1	2.05372	4.22868	19.1309	0.000859421
MAGT1	2.05434	4.26435	19.1301	0.000859553
USP6NL	3.4775	4.41861	13.496	0.000860239
EIF2AK3	-3.49114	5.19568	13.4946	0.000860697
TNNC2	2.10201	3.99241	19.1158	0.000862076
DCPS	2.04911	4.30304	19.1124	0.000862672
NT5C3B	-4.04141	5.74184	14.4272	0.000863288
ORAI2	2.05256	4.12342	19.1034	0.000864244
MED20	2.05211	4.12972	19.1018	0.000864527
RIN1	-4.26255	4.54828	14.4227	0.000864581
CCNE1	2.03104	2.87094	19.0945	0.000865811
MMS19	-3.42081	5.51104	14.4114	0.000867823
USP28	-4.10556	5.08452	14.4093	0.000868409
C21H19orf44	2.02511	2.90645	19.0673	0.00087064
PTPN5	-2.45354	4.14387	15.2947	0.000871829
TTC33	2.04954	4.26052	19.0593	0.000872061
SPPL2C	2.0495	4.28332	19.0555	0.000872744
ARHGAP5	-3.20372	6.18514	15.4599	0.000875685
TMCC2	-4.4359	4.81162	14.3808	0.000876693
DTWD2	2.0536	4.08317	19.0321	0.000876927
ENSECAT00000055241	-3.54859	4.24676	14.3726	0.000879085
TSC2	-3.84976	3.86846	14.3712	0.000879468
MIS18BP1	2.13807	3.77887	19.0126	0.000880416
DCT	-3.3793	4.55472	14.3602	0.000882699
LRRC1	-2.74696	4.23473	15.4326	0.000882706
NDUFV1	-3.79413	6.30088	14.3568	0.000883697
ENSECAT00000040068	-2.80597	3.75327	14.3554	0.000884107
SCNM1	2.11505	3.77518	18.9911	0.000884297
NIPAL2	-4.07785	4.5996	14.3544	0.000884409
MYL2	2.16027	3.37346	14.1913	0.000886334
ENSECAT00000015292	2.05665	4.14856	18.9735	0.000887497
MYO1D	3.2393	3.74308	13.412	0.000887778
HNF4G	2.05631	4.05137	18.9604	0.000889873
SPRED2	-1.5598	6.39615	15.1333	0.000890587
SPSB1	2.11722	3.75421	18.9464	0.00089244
PP2D1	2.05648	4.12563	18.9443	0.000892824
SFRP4	-4.81095	4.4562	14.3251	0.000893081
CORT	2.11594	3.75097	18.9417	0.000893289
HHAT	2.05813	4.12167	18.9362	0.000894305
GPR22	-4.65554	4.64005	14.3206	0.000894392
ENSECAT00000020808	2.05661	4.04375	18.9259	0.000896186
ADRA2A	1.99262	2.8571	18.9251	0.000896333
MAMSTR	2.03212	2.92675	18.9123	0.000898698
RTL1	-3.39677	5.70793	14.3056	0.000898895
ENSECAT00000030500	2.05839	4.09533	18.89	0.000902816
STK4	-4.65989	5.4384	14.2923	0.000902874
ENSECAT00000024299	2.05854	4.10553	18.8894	0.000902925
GTF2H3	-3.99582	6.04549	14.2874	0.000904347
EXOSC6	2.05677	4.11554	18.8759	0.000905442
COASY	3.24935	5.76263	13.3563	0.000906567
THG1L	-2.76557	4.18386	14.2799	0.000906598
MYLK4	2.05897	3.99042	18.8655	0.000907383
ITGAL	2.46883	5.91847	13.3222	0.000907404
OPN1SW	-4.9068	7.06882	14.2737	0.000908481
SPPL2B	-3.37512	3.77503	14.2721	0.00090896
CNMD	2.05737	4.00929	18.8568	0.000908993
ENSECAT00000058473	2.05495	4.06093	18.8489	0.000910478
MYBPC1	-4.76835	4.28004	14.2636	0.00091155
ENSECAT00000003992	2.0105	2.94871	17.4057	0.000911721
SKOR2	-3.08781	3.97946	14.2614	0.00091222
GBP6	2.993	3.63142	13.3305	0.000915399
TMEM35B	2.06026	4.06608	18.8215	0.000915615
HES5	2.62869	4.76648	14.2494	0.000915891
TMPRSS15	3.59603	4.64582	13.3283	0.000916162
SPATA22	2.05866	3.97138	18.8158	0.000916705
CAAP1	-3.68697	5.21249	14.2456	0.00091704
CPEB2	4.32188	5.55334	12.8081	0.000917769
C9orf16	1.99337	2.85475	18.8019	0.000919316
ENSECAT00000014139	2.05928	3.96251	18.7973	0.000920196
SEMA5B	-2.96096	5.62519	15.2894	0.000920538
ENSECAT00000033369	2.03927	2.95317	18.791	0.000921401
GALNT12	3.22323	4.80628	13.3117	0.000921884
HOXC5	3.84292	5.5092	13.3111	0.000922091
CES2	2.01905	2.89547	18.7747	0.000924497
RNF216	3.33315	4.95082	13.3022	0.000925191
TPRKB	-1.73497	4.70378	15.0056	0.000925697
CC2D1B	-4.54513	5.12394	14.2171	0.000925794
GINM1	-4.65215	6.17003	12.4566	0.000926388
ENSECAT00000011784	-3.9135	6.57212	12.2265	0.000927257
ENSECAT00000024174	2.0434	2.95797	18.7538	0.00092848
ENSECAT00000044088	2.11885	3.70804	18.753	0.00092863
POMC	-4.67143	4.86889	14.2058	0.000929303
ADCY6	-4.38841	4.66471	13.9147	0.000929666
ENSECAT00000025729	2.06118	4.01344	18.7393	0.000931272
ENSECAT00000001644	-4.15494	8.90696	12.2137	0.000932512
OR5C1	2.06134	3.93507	18.7322	0.000932631
EXOSC2	-4.1265	4.40626	14.193	0.000933269
C6orf136	2.00131	2.86267	18.7276	0.000933516
ZNF516	2.06147	3.91929	18.7226	0.000934478
MSANTD4	2.05483	2.99189	18.7157	0.000935821
ENSECAT00000058990	2.11609	3.68358	18.6988	0.000939081
SQSTM1	4.13517	4.84494	12.1953	0.000940049
C11orf95	1.70634	2.59445	13.2185	0.000940526
TXNDC16	-3.98207	4.35937	14.1671	0.000941412
HSDL2	2.06288	3.99235	18.6836	0.000942053
HAUS6	3.32152	4.63045	13.2516	0.000943015
VIPAS39	2.06281	3.89043	18.6734	0.000944044
LCOR	2.65261	6.05884	12.7364	0.000944097
CSTF1	2.38476	4.52699	14.0055	0.000944163
NAIF1	-4.05018	4.74446	14.158	0.000944276
CEBPD	-3.13135	3.93778	14.1552	0.000945139
PHOX2A	2.06339	3.89875	18.6603	0.000946597
ENSECAT00000046482	2.12177	3.10367	13.1575	0.000948057
PDE3B	2.8998	3.39287	16.9406	0.000948476
GPR107	2.0632	3.95595	18.6431	0.000949973
CDK9	-2.73997	4.39151	15.1708	0.000953271
ENSECAT00000062233	1.92639	2.79008	18.6218	0.000954183
PIN1	2.06366	3.94995	18.6204	0.00095445
SYCP2	2.06256	3.96572	18.6102	0.000956477
RORC	-4.24806	4.3144	14.1189	0.000956701
ECSIT	-3.52948	5.59096	14.1116	0.00095905
LRRC8E	2.06474	3.85202	18.5913	0.000960232
EML1	-4.45505	5.06155	14.1077	0.000960286
ENSECAT00000034771	4.64739	6.55791	12.3689	0.000961578
TMEM127	2.06596	3.8426	18.5757	0.000963337
GAPT	2.11504	3.6085	18.5742	0.000963642
MON1B	2.05891	3.9675	18.5728	0.00096393
COL14A1	4.02324	5.9371	12.6864	0.000964168
SEPTIN3	-3.15229	5.0624	14.0894	0.000966214
ATP6V1D	-3.03669	5.05996	14.0796	0.000969381
ANGPT1	3.93807	5.87265	12.3459	0.000971009
EIF2B2	-2.91932	5.45711	15.1027	0.000972618
SLC38A4	2.06767	3.80594	18.5207	0.000974422
FCER2	1.91173	2.77709	18.5178	0.000975009
ENSECAT00000025166	2.0584	2.99643	18.5109	0.000976397
TRAPPC6B	2.06879	3.79472	18.5063	0.000977338
ITPKA	2.06871	3.79441	18.5043	0.000977732
ATP11A	-3.62242	4.87911	14.0506	0.000978842
XKR4	2.0693	3.7852	18.4962	0.000979398
SULF1	-3.98234	4.10475	14.0468	0.000980094
OR13C3	2.06842	3.78609	18.489	0.000980865
SNCA	-2.98565	4.07574	14.0432	0.000981295
ELMOD2	2.06804	3.86762	18.4782	0.000983068
KLHL20	2.06922	3.78404	18.4755	0.000983623
KCNC2	2.53037	5.42185	12.6366	0.000983822
SSC5D	3.77943	4.90133	13.1393	0.000983864
TRA2A	-4.73009	5.49916	14.0345	0.00098417
LPCAT2	-2.95192	5.95573	14.0254	0.00098716
NDUFA5	-3.82401	4.63646	14.0244	0.000987488
RTN4RL2	-4.58748	4.66555	14.0161	0.000990245
SH2B3	2.06955	3.75483	18.4398	0.000990967
PRDM13	-3.59991	4.44482	14.0139	0.000990978
MOB1B	2.1148	3.56228	18.4362	0.00099172
GPATCH1	-4.95321	5.46354	14.0079	0.000992986
OARD1	2.06544	3.84101	18.4272	0.000993569
FTMT	2.06983	3.75613	18.4254	0.000993952
IL24	2.06939	3.75431	18.4221	0.000994634
OR10G2	2.06924	3.76306	18.4144	0.000996242
ENSECAT00000009908	-2.74154	4.15212	15.0216	0.000996248
LRRC4	-4.24076	5.35514	13.997	0.000996629
GPR132	2.06868	3.82577	18.407	0.000997779
SERPINE3	-4.13346	4.31247	13.9922	0.000998226
AP5M1	-3.19683	6.19764	13.9909	0.000998682
CPSF4	2.20988	5.14513	13.0615	0.00100292
SOCS7	-3.87771	5.79597	13.977	0.00100334
ICA1L	-3.44392	6.57422	13.9731	0.00100466
JAM3	2.8047	3.33161	13.0817	0.00100555
OR8J2	2.11389	3.53332	18.3689	0.00100575
ENSECAT00000006640	1.95206	5.03802	18.3594	0.00100775
NDRG4	2.11408	3.5059	18.3591	0.00100781
ENSECAT00000031007	1.94394	2.86948	18.3568	0.00100829
CEP152	3.40837	4.88265	12.5693	0.00101111
LMBR1	-2.86946	4.2643	14.9573	0.00101545
ENSECAT00000001688	2.06918	3.73388	18.3202	0.00101604
ANKRD12	-2.86494	8.68385	12.0178	0.00101652
RNF213	-2.97442	4.33952	13.9372	0.00101688
ENSECAT00000025365	2.07034	3.76873	18.3089	0.00101845
COL10A1	2.06995	3.77359	18.3079	0.00101867
ENSECAT00000065567	1.88675	2.75508	18.2922	0.00102203
LMO7	-3.56384	5.33608	13.9204	0.00102266
NUP205	-5.76322	7.40409	12.0027	0.00102334
ENSECAT00000038025	1.9272	2.87706	18.2839	0.0010238
SMTNL2	2.06828	3.70134	18.2785	0.00102496
PPM1L	2.06878	3.69286	18.2687	0.00102707
EGR3	2.11193	3.45444	18.2672	0.0010274
DCP1B	2.41461	4.56074	13.0248	0.00102744
SIX1	1.94657	2.87103	18.2647	0.00102794
ENSECAT00000002933	2.06841	3.69089	18.2555	0.00102992
ENSECAT00000026055	2.06835	3.69089	18.2552	0.00102999
TGS1	-3.5658	4.82344	12.521	0.0010312
PEX1	-1.69142	4.03779	14.6479	0.00103239
NMNAT3	-2.92147	4.44015	13.892	0.00103246
ENSECAT00000049302	2.06871	3.71765	18.2432	0.00103258
PGD	-3.08343	4.52167	13.8897	0.00103327
LYG1	1.92732	2.85164	18.2393	0.00103343
SGSM3	1.96622	2.90618	18.2302	0.00103541
NRP2	3.71923	5.43538	12.193	0.00103644
COMMD10	2.13276	3.4047	18.2235	0.00103687
TCIRG1	1.92596	2.8505	18.2066	0.00104055
SPI1	1.94193	2.86842	18.2065	0.00104057
ACSM5	1.92566	2.8505	18.2056	0.00104077
PRELID2	1.92584	2.85056	18.2056	0.00104078
CBLN1	1.98093	2.94295	18.2023	0.00104151
PDAP1	-3.2117	3.75936	12.9837	0.00104362
KCNA4	1.98681	2.9602	18.1824	0.00104586
L1CAM	-4.62781	5.21864	13.8516	0.00104664
CCDC178	1.98172	2.94246	18.1658	0.00104952
OTOGL	2.06853	3.68922	18.1594	0.00105095
SERPINB1	-1.76161	7.12205	13.8381	0.00105142
WNT3	2.0681	3.65843	18.1558	0.00105174
ENSECAT00000030584	2.10929	3.40419	18.1532	0.00105233
ADHFE1	2.11115	3.41529	18.1507	0.00105288
ELAVL1	-4.76235	5.68839	12.1535	0.00105409
TMEM247	2.96356	4.81932	12.4366	0.00105478
CLCN6	1.84225	3.47718	13.6764	0.00105687
GNRHR	2.06586	3.78302	18.1326	0.0010569
NRF1	-4.27823	4.54993	13.819	0.00105822
LRRC10B	1.9105	2.83186	18.1241	0.00105879
TSTD2	-2.97742	3.36163	13.8067	0.00106263
MMP24	2.11036	3.423	18.1053	0.001063
KCNH7	-3.65497	5.4121	12.1336	0.00106307
ENSECAT00000057221	1.99395	2.9772	18.081	0.00106845
FAM114A2	1.93752	2.79149	18.0787	0.00106898
CEP97	-2.83218	5.81015	14.7847	0.00106901
JMJD6	-3.05034	5.30898	12.9118	0.00107251
ARHGEF6	2.06713	3.60465	18.0629	0.00107256
UTP4	3.45568	6.54087	11.8963	0.0010726
GPER1	2.06706	3.62465	18.0616	0.00107284
KCNC3	-4.31955	5.4722	12.9089	0.0010737
PEX11B	-3.64516	4.96809	13.7759	0.00107376
ENSECAT00000005203	2.06599	3.70222	18.0566	0.00107399
NOX5	-3.90228	4.54694	12.9025	0.00107634
SLC25A28	-4.17612	4.24192	13.7652	0.00107766
MYLIP	-3.94037	5.07758	13.7604	0.00107942
UBE2G1	2.0666	3.59214	18.0311	0.0010798
ENSECAT00000012801	2.0665	3.59278	18.026	0.00108096
DCBLD2	-3.83089	4.59469	13.7535	0.00108194
ENSECAT00000007522	-2.61108	3.34561	13.149	0.00108216
FLT3LG	2.06746	3.66327	18.0182	0.00108273
NPY1R	-4.03787	4.90718	13.748	0.00108395
CD1E1	2.10516	3.35806	18.0119	0.00108418
GABPB2	1.94417	4.85817	18.0116	0.00108425
FAM71F2	2.06724	3.58127	18.0085	0.00108497
THAP7	3.46901	5.70988	12.3936	0.00108619
SYPL2	1.89015	2.813	18.0028	0.00108628
OR9A4	2.06602	3.59141	18.0008	0.00108674
HSPBAP1	2.111	3.39302	17.9959	0.00108787
WARS1	-2.40538	3.04204	13.1346	0.00108792
NOX3	2.00004	2.99619	17.9834	0.00109074
OPALIN	2.06765	3.5917	17.9825	0.00109095
SH3YL1	2.06715	3.57026	17.9824	0.00109099
FAM193A	-3.96142	4.34795	13.7271	0.00109166
ZNF684	2.06659	3.62756	17.9765	0.00109235
LPL	-3.4381	5.68103	13.7246	0.00109257
CDH4	1.99092	2.97582	17.974	0.00109292
ENSECAT00000057679	-2.70538	5.63977	13.7235	0.00109299
FAM120B	-3.56539	5.48573	13.7229	0.00109319
MOCS3	1.94459	4.86035	17.9692	0.00109404
ENSECAT00000026411	5.02124	5.79675	12.3685	0.00109741
BRINP3	-4.23992	4.69494	13.7095	0.00109817
GRB7	2.06817	3.62672	17.9451	0.00109965
NGRN	2.25387	5.24455	12.3626	0.00110005
LEP	2.10084	3.27081	17.9373	0.00110147
TRPC6	4.2567	5.64868	12.3559	0.00110308
ENSECAT00000048117	1.87575	2.7992	17.9281	0.00110362
ENSECAT00000005834	1.99996	2.99187	17.9207	0.00110534
CEBPE	2.04988	5.33057	12.8154	0.00110848
APOM	2.0679	3.57177	17.9068	0.00110862
DUSP22	2.00598	3.0134	17.9049	0.00110908
GNRH1	2.06613	3.54806	17.9024	0.00110965
ENSECAT00000018113	2.06514	3.53508	17.8996	0.00111033
ATP6V1E2	2.06486	3.54621	17.8947	0.00111147
ENSECAT00000040234	2.06583	3.56332	17.8906	0.00111246
ENSECAT00000023536	2.00734	3.02841	17.8877	0.00111313
MRC1	-2.28064	4.11605	14.4158	0.00111484
MIS12	2.06952	3.07144	17.8743	0.0011163
HEXIM1	-3.31153	3.6956	13.6612	0.00111633
STX19	2.06546	3.54847	17.8697	0.0011174
TAZ	2.06679	3.74159	17.8661	0.00111827
AK2	3.69749	6.24674	11.8012	0.00111873
ZNRF2	-3.00608	3.50183	13.6533	0.00111933
KIFC1	3.73942	6.20003	12.7965	0.00112069
MYORG	2.1513	2.91034	12.7954	0.00112118
GTF2F2	-2.28916	3.25573	14.3799	0.00112125
CTNNAL1	2.06523	3.53602	17.8532	0.00112132
SORD	4.08819	5.83359	11.7951	0.00112177
VEGFB	-1.4293	5.00087	14.3731	0.00112359
TADA2B	1.87139	2.79396	17.8431	0.00112374
STK35	-2.90232	4.55759	13.6343	0.00112655
SIAH1	2.06324	3.49786	17.8289	0.00112716
RXFP3	1.98496	3.00179	17.8273	0.00112754
SH3BGRL3	-5.86633	6.48589	11.7801	0.00112922
C6H12orf60	2.00494	3.01302	17.8161	0.00113024
NT5E	1.88771	2.72299	17.8149	0.00113053
DEUP1	-3.24266	4.23533	13.6239	0.00113055
ENSECAT00000042472	2.06464	3.57081	17.8112	0.00113141
ENSECAT00000040315	2.06403	3.48662	17.8088	0.00113199
ISG20L2	2.06372	3.48655	17.8009	0.00113391
PPP6R2	-3.86132	4.7891	13.6131	0.00113472
ENSECAT00000002355	-3.55809	6.42843	11.7688	0.00113493
CEP55	1.82989	2.7143	17.7957	0.00113515
RFNG	2.06397	3.57083	17.7933	0.00113573
ENSECAT00000012299	2.0059	3.02697	17.793	0.00113582
ENSECAT00000034469	2.03129	2.59994	15.9574	0.00113582
ROMO1	-3.37827	5.40119	12.281	0.00113737
OR4D9	2.06306	3.47375	17.7835	0.00113813
SLC2A2	2.06351	3.50876	17.7799	0.00113899
C16H3orf20	2.06376	3.53144	17.7792	0.00113917
ENSECAT00000032950	1.86019	2.71282	17.7768	0.00113976
IZUMO4	-2.68041	3.5634	13.5991	0.00114011
ADGRG5	1.90847	2.8318	17.774	0.00114043
ZBBX	1.99042	3.01658	17.7678	0.00114194
OR5A1	2.06341	3.60551	17.7579	0.00114436
PEF1	2.06312	3.53619	17.7569	0.00114461
PTCH2	1.98473	3.01012	17.7543	0.00114524
ENSECAT00000042844	2.06595	3.56508	17.7512	0.00114599
DIAPH3	2.09643	5.12531	12.2561	0.00114905
CDCA8	2.01711	3.06233	17.7386	0.00114909
WRAP73	2.06295	3.46225	17.7364	0.00114962
ENSECAT00000006126	2.06273	3.48502	17.7238	0.00115272
PPP1R3E	2.0602	3.54352	17.7199	0.00115368
LLGL1	-2.80658	5.62998	12.2452	0.00115421
TREML2	1.93809	4.72175	17.7148	0.00115493
IRX4	2.06019	3.56801	17.7096	0.00115624
GABRA2	2.06837	3.58659	17.6918	0.00116064
TBC1D15	2.79938	6.41398	11.9188	0.00116078
FBLL1	-2.91076	4.268	13.5419	0.00116254
SEC11C	-6.63072	7.78113	11.7141	0.0011628
RIC3	-4.03348	6.04379	13.5394	0.00116352
CERK	1.98374	2.99349	17.6666	0.00116692
FAM241A	2.06076	3.58518	17.6636	0.00116767
PHKG1	1.93665	4.69485	17.6629	0.00116784
LAMP5	2.06074	3.43466	17.6629	0.00116786
MORN3	1.84759	2.77341	17.6618	0.00116813
POMP	3.59546	7.18784	11.7032	0.00116841
MSS51	1.99508	2.98024	17.6597	0.00116865
TP53I13	-2.85717	3.29648	13.5248	0.00116933
DOCK11	4.96513	5.69448	11.7004	0.00116988
GINS1	1.98657	3.02671	17.651	0.00117084
MRPL47	-4.29808	3.73309	13.5205	0.00117104
ENSECAT00000002495	-6.62524	7.88285	11.6964	0.00117199
TNXB	-2.78956	6.11957	14.4752	0.00117312
ITGAX	3.83759	5.12414	12.2055	0.00117313
C5orf47	2.02398	3.09417	17.6412	0.00117331
GREM1	2.05941	3.39787	17.6404	0.00117349
ENSECAT00000002244	-2.60475	2.97922	12.9283	0.00117379
PRPSAP2	-2.96271	4.98653	13.5129	0.00117409
ENSECAT00000026418	1.8559	2.80189	17.6377	0.00117417
RSBN1L	4.06892	5.35073	11.6909	0.00117482
NAF1	2.05982	3.47606	17.6348	0.00117491
MID2	-3.27309	5.17288	12.6721	0.00117527
CEP63	2.06026	3.41068	17.6312	0.00117582
VSTM2B	2.06101	3.43509	17.6271	0.00117686
UBE2O	5.59291	7.48679	11.6838	0.00117852
AK5	1.93639	4.6904	17.617	0.0011794
MASP1	2.06262	3.47006	17.6148	0.00117997
CARNS1	2.05926	3.39817	17.6123	0.0011806
FAF1	3.58095	6.09357	12.1881	0.00118157
RILPL1	-3.21763	5.12198	13.4917	0.00118261
ENSECAT00000024528	2.05941	3.42199	17.6032	0.00118289
SIAH3	2.06135	3.45851	17.6005	0.00118359
TOP1MT	-3.67631	5.14405	13.4855	0.0011851
NMRK2	2.05753	3.38342	17.5932	0.00118544
PTCD2	2.05684	3.53677	17.5912	0.00118596
OR10A4	1.87414	2.79457	17.5847	0.00118761
TCF21	2.05481	3.45397	17.5804	0.00118872
KCNK2	-3.38913	3.12533	13.4751	0.00118933
MXD3	2.02209	3.08025	17.5712	0.00119107
MAPK8	-3.50531	4.72745	12.637	0.00119118
AKT3	2.06125	3.44514	17.5675	0.00119201
IRAK3	1.83619	2.7847	17.5663	0.00119231
MATN4	2.0564	3.49392	17.5595	0.00119407
ENSECAT00000038914	5.12505	7.71272	11.6533	0.00119462
PLPP5	2.05864	3.46877	17.5473	0.0011972
TSEN2	-4.03939	5.1831	12.6201	0.00119893
MVB12B	2.05449	3.44284	17.535	0.00120038
PRR14L	4.74388	5.71076	11.8498	0.00120069
LOXL2	-3.50827	3.30111	13.4451	0.00120156
TMEM14A	-3.10045	5.97241	13.4427	0.00120254
SYPL1	-3.00012	5.75668	12.1178	0.00120258
THOC6	-3.45018	5.18947	13.4355	0.00120551
TEX12	1.93504	4.62448	17.5114	0.00120651
DLL3	2.00516	3.06018	17.51	0.00120687
GHRHR	2.02819	3.11163	17.5084	0.00120727
SAXO1	2.05203	3.31657	17.5083	0.00120729
DNAJC7	3.67533	6.11187	11.8348	0.00120845
FAM111A	2.02367	3.09547	17.5037	0.00120851
ENSECAT00000063533	2.0519	3.39413	17.5011	0.00120919
TYSND1	2.03501	3.15665	17.5008	0.00120927
ENSECAT00000054651	2.05265	3.31822	17.498	0.00120998
ARSB	1.93506	4.64079	17.4961	0.00121048
TMEM267	2.05309	3.31825	17.4938	0.00121109
AGAP1	-4.04921	4.70429	13.4197	0.00121203
CDKL5	2.05183	3.30423	17.4844	0.00121356
MRLN	1.84699	2.77337	17.4815	0.00121431
PODN	2.73556	4.79283	12.5852	0.00121506
ENSECAT00000004771	2.03749	3.17168	17.4785	0.00121509
SMPDL3A	2.02075	3.09225	17.4772	0.00121543
PPTC7	2.04251	3.21704	17.4653	0.00121856
ENSECAT00000064582	-2.48082	4.87497	14.3468	0.00121956
DDIT4L	2.04041	3.20163	17.4606	0.0012198
ENSECAT00000033769	-3.68405	4.03605	13.401	0.00121984
DAW1	-2.52444	4.93985	12.8205	0.00122154
P2RY2	2.02929	3.12611	17.4539	0.00122155
ENSECAT00000016997	2.03562	3.15898	17.4529	0.00122181
LAMB1	5.05172	6.62121	11.6022	0.00122209
LINS1	1.93532	4.58456	17.4513	0.00122225
ENSECAT00000025190	2.05193	3.30391	17.4508	0.00122238
ASB15	-3.30957	4.53816	13.3945	0.00122254
NAPG	1.9353	4.58065	17.4447	0.00122399
RND2	-3.01064	3.43476	13.3883	0.00122514
RFTN1	2.04677	3.36676	17.4314	0.0012275
ENSECAT00000001229	1.93522	4.57453	17.424	0.00122947
ASPRV1	2.06212	3.43972	17.4202	0.00123048
OR51Q1	1.93553	4.56435	17.4186	0.0012309
MUC6	1.93557	4.56169	17.4144	0.00123202
RNF169	-3.72426	4.76495	13.3712	0.00123233
ENSECAT00000039694	2.04711	3.36009	17.4119	0.00123271
TAS2R4	1.9934	3.02299	17.4107	0.00123303
SOST	2.02856	3.11014	17.4036	0.00123492
CPT1B	1.93464	4.54896	17.4004	0.00123576
PALMD	-2.85212	4.47614	13.3619	0.00123627
POLR3G	2.04473	3.23238	17.395	0.00123722
SYN1	3.20728	5.21933	12.5313	0.00124049
MAP2K5	1.93559	4.56308	17.3825	0.00124057
ENSECAT00000053277	4.19084	6.01464	12.0693	0.0012407
CORIN	2.05806	3.41869	17.3799	0.00124126
IMPG2	2.42309	4.87577	13.2693	0.00124194
ENSECAT00000061430	1.93568	4.54982	17.3726	0.00124322
NIPAL4	2.04136	3.21526	17.3719	0.0012434
ELP4	2.0466	3.24444	17.3636	0.00124564
ZCCHC14	-3.48329	3.37904	13.3373	0.00124673
CSF3	1.93571	4.57699	17.3584	0.00124705
CARD14	1.935	4.53294	17.3573	0.00124734
ENSECAT00000024316	1.89268	2.8126	17.3527	0.00124859
MED31	2.04028	3.17479	17.351	0.00124904
ZC3HAV1	1.81041	2.6973	17.3464	0.0012503
ENSECAT00000039831	1.93491	4.51315	17.3424	0.00125138
ENSECAT00000007131	1.93496	4.50976	17.3404	0.00125192
LRRC17	2.04336	3.21888	17.3392	0.00125225
RAB43	-2.91613	4.92425	13.3217	0.00125341
KLF6	2.04491	3.21955	17.332	0.00125421
CTSE	2.04795	3.27254	17.332	0.00125422
ANKH	-2.66102	3.69495	12.7464	0.00125557
AFP	-2.8587	3.96981	13.3148	0.00125637
CCDC59	-1.82959	3.83999	13.1771	0.00125671
CD19	2.03217	3.21253	17.3207	0.00125729
LZTFL1	-3.28899	5.17768	13.3107	0.00125813
NETO2	2.50074	5.41577	13.3072	0.00125968
MSR1	2.08861	3.20802	17.3062	0.00126124
CHST15	1.93512	4.50252	17.3014	0.00126257
TRABD2B	-1.50025	6.269	13.9965	0.00126339
ENSECAT00000021169	2.02876	3.11299	17.2976	0.00126361
BPIFB4	2.03796	3.25875	17.2856	0.00126691
CYTIP	1.85242	2.77522	17.2804	0.00126834
MOSPD3	2.83515	3.746	12.4691	0.00127051
H2AZ2	-5.3476	7.36314	11.715	0.00127251
TBX21	1.86712	2.81019	17.2616	0.00127354
TACR3	2.04262	3.22882	17.2602	0.00127392
VSTM4	1.93533	4.47199	17.2599	0.001274
EMG1	-2.84986	3.85169	13.2715	0.00127521
NME5	1.936	4.4648	17.2549	0.0012754
ENSECAT00000036243	2.03819	3.282	17.252	0.00127619
CNOT1	5.91593	7.32808	11.499	0.00127958
ENSECAT00000033049	1.93609	4.45608	17.2394	0.00127971
ENSECAT00000037815	1.8546	2.79332	17.2324	0.00128164
ENSECAT00000005029	-2.96681	4.07501	12.6905	0.00128188
ZBTB24	-2.79992	5.79756	13.2531	0.0012833
ENSECAT00000047156	-3.81814	3.86097	13.2453	0.00128674
MYOG	1.93618	4.44071	17.209	0.00128818
ATXN1	3.12465	4.36465	12.4299	0.00128985
RFC1	2.0428	3.23084	17.202	0.00129016
TRIM69	1.93623	4.43577	17.2018	0.00129023
PDLIM3	-3.70343	3.74044	13.2348	0.00129138
ECHS1	-1.94441	3.828	13.9253	0.00129193
ETNK1	2.02789	3.17054	17.1862	0.00129462
FKBP11	2.04064	3.19854	17.1805	0.00129623
GPHA2	1.82353	2.75503	17.1758	0.00129754
ENSECAT00000047490	2.04338	3.29281	17.1717	0.00129873
DES	-3.1744	4.13029	11.9505	0.00130137
CCDC65	1.93661	4.41857	17.1623	0.00130138
SLC10A7	1.93656	4.4106	17.1593	0.00130223
DDB2	-2.60747	5.15569	14.1289	0.00130314
TTC5	-3.26482	5.05274	13.2032	0.00130551
COG2	-2.62821	3.11394	12.6353	0.00130849
TMEM171	2.02936	3.13783	17.125	0.00131203
TANC2	3.91845	5.79774	11.9332	0.0013123
ZNF830	-2.96322	3.39716	13.1868	0.00131288
ZNF214	1.93578	4.37829	17.1187	0.00131383
CCR7	1.93565	4.37689	17.1146	0.00131501
ENSECAT00000057857	-4.02307	3.51479	13.1821	0.00131502
ENSECAT00000062574	-4.02307	3.51479	13.1821	0.00131502
ENSECAT00000032895	1.86859	2.80719	17.1096	0.00131645
UBE2Q1	-4.19738	5.74746	12.3765	0.00131671
VWA5B2	-4.09271	4.86501	13.1761	0.00131776
ANKRD34A	2.04079	3.21824	17.1017	0.00131871
C4H7orf25	1.9733	3.24613	12.2986	0.00132038
ENSECAT00000057134	2.86169	5.55713	11.9122	0.00132306
ABCA13	1.93588	4.35631	17.0738	0.00132679
PIF1	-4.23456	6.14883	13.1539	0.00132786
RIPOR1	-3.66989	5.21965	13.1498	0.00132974
GABRA4	1.93608	4.35567	17.0625	0.00133007
MALT1	-3.86074	4.20494	13.1483	0.00133045
RIOK2	-2.96259	4.89894	13.1481	0.00133053
ENSECAT00000049067	2.03594	3.28967	17.0596	0.00133094
RHBDL1	1.97657	2.93779	17.1403	0.00133159
SNX22	1.83223	2.77599	17.048	0.00133432
NDRG3	4.57869	6.11174	11.8928	0.00133439
ZNF674	1.92556	2.61923	16.3683	0.00133483
KLHL36	3.52237	5.38869	11.8908	0.00133548
FOXN2	4.15923	5.56506	11.8895	0.00133624
TMEM160	-3.16702	4.28664	13.1313	0.00133827
GASK1A	-4.05818	4.14498	11.8857	0.00133833
FAM110B	1.93619	4.32701	17.0297	0.00133967
ERICH3	2.87919	4.59937	12.3293	0.00134089
ENSECAT00000058183	1.93616	4.32235	17.0201	0.00134251
ENSECAT00000033082	1.7538	2.72584	17.0095	0.00134564
ENSECAT00000037205	1.7538	2.72584	17.0095	0.00134564
ST3GAL5	1.7538	2.72584	17.0095	0.00134564
GSPT1	-5.67833	8.08156	11.3849	0.0013464
SUGP1	-3.9914	4.83509	13.1099	0.00134815
DUPD1	1.9371	4.30863	16.9943	0.00135012
NPTXR	-2.90804	5.44143	13.1055	0.00135021
EXD2	-3.98097	5.15716	13.1054	0.00135026
CSGALNACT2	3.13954	4.20658	12.3086	0.00135168
LRRC15	2.14376	3.55617	12.2936	0.00135198
NUP88	-3.04122	4.98714	13.096	0.00135468
PCNT	2.12335	5.17207	12.286	0.00135471
ENSECAT00000008354	-2.86096	4.23708	13.0956	0.00135483
CPXM1	-2.93807	5.07791	13.0953	0.00135498
IARS1	1.81014	2.75859	16.9739	0.00135619
GMDS	-3.29378	3.93999	13.0908	0.00135708
ENSECAT00000056178	-3.00787	4.63902	13.0889	0.001358
DHX37	-4.09778	5.40492	13.0862	0.00135923
PATL2	1.93725	4.29195	16.9615	0.00135989
DNAJC25	-3.38403	4.25892	13.081	0.0013617
ZNF81	1.93622	4.30468	16.9542	0.00136207
CDH5	2.0281	3.16261	16.9518	0.00136279
GARS1	-3.50821	4.64529	13.0768	0.00136366
SLC12A8	1.93635	4.34197	16.9422	0.00136567
ENSECAT00000064152	-4.25124	5.62537	13.0715	0.00136618
SUB1	-5.28412	7.20107	11.3512	0.00136689
STAMBPL1	-3.15377	5.32321	13.0665	0.00136852
RAB14	-3.02168	4.47219	13.0649	0.00136927
C6H12orf10	1.93777	4.2784	16.9272	0.0013702
RHO	1.77085	2.71383	16.9077	0.0013761
SPATA9	1.77057	2.71376	16.9073	0.00137621
PPP4R3A	-3.21167	3.86264	13.0496	0.00137654
VARS1	-4.42313	5.52539	11.8147	0.00137825
TBX3	-4.18693	4.59308	13.0451	0.00137868
PMM1	-2.50419	5.19145	13.9412	0.00138022
NGEF	4.00686	5.96082	11.5269	0.00138032
GPR151	1.93743	4.25364	16.8731	0.00138661
TEAD1	-4.43648	6.38471	11.5142	0.00138791
UFL1	2.5196	4.12823	12.9488	0.00138921
GMPR2	-2.95565	3.5877	13.0228	0.00138936
ENSECAT00000031124	1.93658	4.23627	16.8631	0.00138969
IWS1	-4.26025	6.17932	11.5091	0.00139103
COX5B	-2.90356	3.48688	13.0145	0.0013934
FKBP14	1.93777	4.24687	16.8448	0.0013953
ENSECAT00000006374	-1.3664	4.61737	13.6802	0.00139571
ENSECAT00000014906	-3.34182	4.53353	13.0058	0.0013976
TEF	-4.24064	4.24682	13.0054	0.00139776
TADA1	1.93732	4.27879	16.8332	0.00139887
MPHOSPH6	-1.94834	2.75361	13.6722	0.00139928
MRM3	1.93698	4.21604	16.8293	0.00140009
SYT16	1.67803	2.55265	16.1559	0.00140335
DMAC2	1.93684	4.2076	16.8173	0.00140382
MAPRE1	-2.81698	4.57853	12.9884	0.00140603
AGAP3	-3.34074	4.87117	12.2035	0.00140781
SAMSN1	-3.04698	4.78166	12.9782	0.00141101
RPS6KA5	-3.84781	3.77044	12.9765	0.00141183
ENSECAT00000052019	1.93699	4.22208	16.7851	0.00141383
FGF10	4.52414	5.68435	11.4658	0.00141738
KIRREL2	-2.96487	6.7304	12.961	0.00141945
ENSECAT00000000123	1.93708	4.19179	16.7665	0.00141967
ENSECAT00000033802	1.93671	4.19584	16.7661	0.00141981
CTNNA3	1.73979	2.72253	16.7647	0.00142025
VPS37D	1.93874	4.23121	16.7642	0.00142041
MAP2K6	1.76147	2.72325	16.7625	0.00142093
ASAH2	3.48481	4.87137	12.1733	0.00142438
RBM18	1.9378	4.17348	16.7485	0.00142534
RAB38	1.93757	4.17251	16.7374	0.00142886
ZCCHC4	1.93755	4.16391	16.7301	0.00143118
ZNF8	1.76814	2.71372	16.7265	0.00143232
RECQL4	1.93725	4.18194	16.7246	0.00143292
PDCD2	-1.63429	4.03849	13.5882	0.00143702
LRRCC1	-3.06901	4.04675	12.3844	0.00143714
ENSECAT00000007705	2.04518	3.4572	16.7103	0.00143748
ST6GAL2	1.93783	4.19644	16.7061	0.00143881
PPT2	1.93763	4.15069	16.7003	0.00144067
SH2D5	1.93837	4.16465	16.6959	0.00144207
BAHD1	-2.72141	5.53336	12.9104	0.0014446
OSBPL10	1.93674	4.1353	16.6695	0.00145054
METTL15	-3.67685	5.92887	12.8981	0.00145079
DGKG	4.22633	5.93899	11.2146	0.0014531
HACD1	-1.47386	4.08377	13.5519	0.00145369
PPP1R7	2.2019	5.67766	12.1206	0.00145385
PTK7	-2.41295	5.15592	12.8887	0.00145551
LMOD3	1.93658	4.1228	16.644	0.00145878
TDP2	1.93654	4.11803	16.6435	0.00145896
SSBP1	-2.9679	4.55428	13.7591	0.00145989
ADD2	-3.6459	4.51559	13.7486	0.00146464
ADH5	4.77924	6.13801	11.3896	0.00146503
TMEM263	2.02953	5.21261	11.6241	0.00146603
SYT14	3.89821	5.74301	12.0934	0.00146933
ENSECAT00000062180	1.80059	2.69295	16.7012	0.00146942
ZNF512B	-3.54527	4.05662	12.8607	0.00146976
ZMYM3	2.51542	5.75012	11.3595	0.0014735
EMB	2.00423	4.3439	12.0432	0.00147444
MEA1	-2.74936	3.50188	12.8459	0.00147739
ENSECAT00000010156	-3.03099	4.57094	12.8433	0.00147871
ENSECAT00000043185	1.69778	2.63734	16.579	0.00148008
ENSECAT00000063399	1.69778	2.63734	16.579	0.00148008
MAML1	-2.90276	3.62847	12.8385	0.00148117
SYNGR2	-3.83663	5.56148	12.822	0.00148971
ENSECAT00000054455	-5.36902	6.31747	11.3505	0.00149015
ENSECAT00000005327	-2.85115	5.07792	12.818	0.00149176
SLITRK2	2.64699	4.72109	11.6237	0.00149195
FAM234A	-2.9584	4.25487	12.8173	0.00149213
ERFL	1.93686	4.09719	16.5406	0.00149281
ESRRB	-3.7965	5.69262	12.8103	0.00149581
ENDOV	1.93717	4.07391	16.5291	0.00149663
ADAT2	-2.77613	5.8888	12.0426	0.00149866
MED15	-3.31006	5.11345	12.7995	0.00150142
DAPK1	5.193	6.12509	11.3299	0.0015036
C21H5orf22	-3.19386	5.52014	12.7908	0.00150601
RRAGB	4.33372	5.50217	11.3196	0.00151034
SMAD2	3.81315	6.39176	11.3135	0.00151433
ENSECAT00000000277	1.97244	3.66585	14.1505	0.00151776
ENSECAT00000052060	4.57544	5.13045	11.5736	0.00152342
ADGRG6	-3.43417	5.14768	12.756	0.00152439
ENSECAT00000013787	-2.89897	3.84901	12.7556	0.00152458
SOX18	1.93653	4.03717	16.4436	0.00152553
ZNF282	1.93647	4.02178	16.4401	0.00152676
AP4S1	-2.79783	4.66017	12.7507	0.00152721
PPFIA1	-2.6342	2.96383	12.2213	0.00152799
HBS1L	2.76217	5.56703	11.5656	0.00152849
ZNF165	1.65034	2.61838	15.5254	0.00152964
COL4A4	1.64983	2.56176	15.6991	0.0015338
CLCN2	3.00842	5.00548	11.9818	0.00153457
PTGDR2	1.93575	4.03225	16.4159	0.00153504
DIPK1A	-2.87943	5.40503	12.7352	0.00153552
PRSS36	2.18742	4.55414	11.9667	0.00154363
TMEM35A	1.93596	4.01807	16.3762	0.00154879
PNPLA6	-2.52557	2.94522	12.1844	0.00154939
PKP3	-2.0726	3.15002	13.3509	0.00154998
NELFA	-3.28229	5.5105	12.6949	0.00155727
TYR	2.54077	4.03805	11.8754	0.00156244
TNFAIP8L2	1.93461	3.97732	16.3361	0.00156282
[truncated: 20,112 more rows]
